# Supplementary material for: Photosynthesis Is Widely Distributed among Proteobacteria as Demonstrated by the Phylogeny of PufLM Reaction Center Proteins
Source: Front Microbiol. 2018 Jan 23;8:2679. doi: 10.3389/fmicb.2017.02679 (PMC5810265; doi:10.3389/fmicb.2017.02679)
Supplement: DATA SHEET S1 — Alignment of PufLM sequences analyzed in this study. [file Data_Sheet_1.FASTA]

>Rhodopseudomonas rhenobacensis DSM 12706T
PTWNLWQISVNPPDVKYGLGFAPLAEGGIWQWVTIFAWCAFVSWALREVEICRKLGIGYH
VPFAFSFAIFAYTTLVVIRPVLMGSWSYGFPYGIFTHLDWVSNTGYQYGQFHYNPAHMIA
ITFFFTTCLALALHGGLVLSATNPDRGEPVKSPEHENTVFRDLVGYSIGTIGIHRVGLFI
ALCAVFFSAVCMLISGPVLSEGWPDWWEWWRRLPFNYWLGKIGDAQVGPVYLGYTGVASL
LCGFVAIEIIGLNMLASVDWSPIAFLKNFCWLALEPPKPEYGIGFAPLQEGGWWLMAGFF
LTTSIVLWWVRTYRRARALGMGTHVSWAFASAIFLYLSLGFIQPVLMGSFSEAPPFGIFP
HLDWTNNFSIKYGNLYYNPFHCLSIAFLYGSALL
>Congregibacter litoralis DSM 17192T
PTWNVWQISIAPPDLSYGLGLAPLMDGGLWQIITLCAIGAFSSWALREVEISRKLGMGLH
VPFAFAVAIFAYVTLVVIRPFLLGAWGHGFPYGILSHLDWVSNVGYQYLHFHYNPAHMLA
VTFFFTTTLALSMHGSLILAVTNPGEDDPVKTGEHENTFFRDDVGYSIGALGIHRLGLFL
ALSAGFWSAVCIVLSGPFWTRGWPEWWNWWLNLPDNYWMGKIGDAQIGPFYLGTLGLASI
VCGLIAFEIIGLNMWASVNWDPVQFVRQLFWLALEPPPPQYGLSLPPLNDGGWWLIAGFF
LTLSIFLWWARTYRRSKALGMGQHLTWAFAGAIWLYLVLGFIRPVLMGSWSEAVPFGIFP
HLDWTAAFSLRYGNLFYNPFHMLSIAFLYGSTLL
>Fulvimarina pelagi DSM 15513T
TETNIFAMSVNPPSIEYGLGLAPLDEGGIWQIVTICAVGAFTSWALREVEICRKLGIGWH
VPIAFAVAIFAYVSLVVIRPLLLGAWGHGFPYGIMSHLDWVSNVGYQFLHFHYNPAHMLA
VTFFFTTTMFLGLHAGVILGAVNPPKGEPVKYGETENAYFRDFIAYSVGPYGIHRLGLFF
ALNAGFWSAVCIIISGPFWDRGWPYFYDFFLQTPFSYWLGKIGDPQLGPIYLGWSGALSL
AFGIIAIEIIGLNMWASVDWDPYAFVRNIAFLSLDPPPAKYGLNLVPLGDGGWWILAGFF
LTISILLWWVRSYTRARALGLGTHTSWAFASAIFLYLSLGLFRPILMGSWSEAVPFGIIT
HLNWTASVSVLYGNWYYNPFHMLSIVFLYGSTLL
>Acidiphilium rubrum
PTWNIWQINIAPPDLSYGLGFAPLAHGGLWQIITICAVGSFSSWALREVEISRKLGIGLH
VPAAFSVAIFAYVTLEVIRPLLMGAWGVGFPYGIMSHLDWVSNTGYNYINFEYNPMHMVA
VTLFFTTTFALALHGSLVLAAINPAKGEVVKFTEHEDTFFRDFIGYSIGTLGIHRLGLFL
ALGAGFASAACILISGPFWTQGWPSWWGWWLHLPFSYFMGQIGNAQIGPIYLGTLGIASI
ATFVIAFEIIGLNMLASVNWNPIRFVRDLPWLALEPPAPSYGLRLPPLQHGGWWLMAGFF
LTTSLILWWARIYRRSRQLGIGTHTAWAFASAIWLYLVLGFIRPLLMGSWGEAPPFGIFP
HLDWTVSFSLRYGNLYYDPFHMLSIVFLYGSVLL
>Acidiphilium angustum ATCC 35903T
PTWNIWQINIAPPDLSYGLGFAPLAHGGLWQIITICAVGSFSSWALREVEISRKLGIGLH
VPAAFSVAIFAYVTLEVIRPLLMGAWGVGFPYGIMSHLDWVSNTGYNYINFEYNPMHMVA
VTLFFTTTFALALHGSLVLAAINPAKGEVVKFTEHEDTFFRDFIGYSIGTLGIHRLGLFL
ALGAGFASAACILISGPFWTQGWPSWWGWWLHLPFSYFMGQIGNAQIGPIYLGTLGIASI
ATFVIAFEIIGLNMLASVNWNPIRFVRDLPWLALEPPAPSYGLRLPPLQHGGWWLMAGFF
LTTSLILWWARIYRRSRQLGIGTHTAWAFASAIWLYLVLGFIRPLLMGSWGEAPPFGIFP
HLDWTVSFSLRYGNLYYDPFHMLSIVFLYGSVLL
>Acidiphilium cryptum
PTWNIWQISIAPPDLSYGLGLAPLAKGGLWQIITVCAIGAFGSWALREVEISRKLGIGLH
VPAAFSVAIFAYVTLEVIRPLLMGAWGNGFPYGIMSHLDWVSNTGYAYLNFEYNPMHMVA
VTLFFTTTLALALHGSLVLAAINPPAGETVKFAEHEDTFFRDFIGYSIGTLGIHRLGLFL
ALGAGFASATCILLSGPFWTQGWPSWWGWWLHLPFSYLLGQIGNAQVGPIYLGSLGVASI
ACGLIAFEIIGLNMMASVNWNPIRFVRDLPWLALEPPPPAYGLRLPPMDQGGWWLLAGFF
LTTSLLLWWMRVYRRSKQLGLGTHTAWAFASAIWLFLVLGFIRPLLMGSWGEAPPFGIFP
HLDWTVAFSLRYGNLYYDPFHMLSIVFLYGSVLL
>Acidiphilium organovorum
PTWNIWQISIAPPDLSYGLGLAPLAKGGLWQIITVCAIGAFGSWALREVEISRKLGIGLH
VPAAFSVAIFAYVTLEVIRPLLMGAWGNGFPYGIMSHLDWVSNTGYAYLNFEYNPMHMVA
VTLFFTTTLALALHGSLVLAAINPPAGETVKFAEHEDTFFRDFIGYSIGTLGIHRLGLFL
ALGAGFASATCILLSGPFWTQGWPSWWGWWLHLPFSYLLGQIGNAQVGPIYLGSLGVASI
ACGLIAFEIIGLNMMASVNWNPIRFVRDLPWLALEPPPPAYGLRLPPMDQGGWWLLAGFF
LTTSLLLWWLRVYRRSKQLGLGTHTAWAFASAIWLFLVLGFIRPLLMGSWGEAPPFGIFP
HLDWTVAFSLRYGNLYYDPFHMLSIVFLYGSVLL
>Erythromicrobium ramosum DSM 8510T
PTLNPWLISINPPPVEYGLSLAPMAQGGYWQIITCCAVVAFVSWVLRQAEISRKLGMSYH
VPIAFSVAVFAYVSLNVIRPLWMGAWGNGFPYGIWTHLEWVSNVGYAFGNFHYNPVHMLA
ISFFFTNALALALHGGLVLSAVNPSGGTDVKSPEYEDTYFRDFIGYSVGTLGIHRVGLFL
ALSAGFWSAICIVISGTLYVGSWIEFWDFWKKIPHNYWMGKLGQAQIGPVYLGFLGTIAL
AFGTAAFLIIGLNFWAQAGWSPQTFMRELFWLSLNPPGPEYGFSFVPLNEGGWFILTGAF
LTISVLCWWARTYMRAKALGMGMHIPWAFASAIWLFLVLGFIRPMLLGDWSQAVPYGIFS
HLDWTNNFSLVYGNLFYNPFHALSIVFLYGSAVL
>Porphyrobacter sanguineus DSM 11032T
PTLNPWLISINPPSIEAGLAFAPLSEGGYWQVITACAVVAFSSWVLRQAEISRKLGMSYH
VPIAFGVAVFAYVTLNVIRPLWMGAWGNGFPYGIWTHLDWVSNVGYAFGNFHYNPVHMLA
ITFFFTNCLALALHGGLVLSAVNPTGGTDVKTPEYEDTYFRDFIGYSVGTLGIHRVGLFL
ALNAGFWSAICIVISGTLYVGSWIEFWDFWKKIPHNYWLGKIGQAQIGPIYLGLLGTISL
TFGAAAIMIIGLNFWAQAGWSPQTFMREFFWLSLDPPGPEYGFSFVPLNEGGWFIMAGAF
LTIAVLTWWARTYTRAKALGMGMHIPWAFASAIWLFLVLGFIRPMLLGDWSEAVPYGIFS
HLDWTNNFSLRYGNLFYNPFHALSIVFLYGSAVL
>Allochromatium vinosum DSM 180T
PTYNIWQISIAPPDLSYGLGMAPMTEGGLWQIITICAIGAFVSWALREVEICRKLGIGFH
IPFAFAFAIGAYLVLVVVRPILMGAWGHGFPYGILSHLDWVSNVGYQFLHFHYNPAHMLA
ITFFFTNCLALSMHGSLILSVTNPQKGEEVKTSEHENTFFRDIVGYSIGALAIHRLGLFL
ALSAVFWSAVCIVISGPFWTRGWPEWWNWWLELPFSYWAGKIGDAQIGPIYLGFTGTLSI
IFGFMAIFIIGFNMLASVDWNIIQFVKHFFWLGLEPPAPQYGLTIPPLSEGGWWLMAGFF
LTMSILLWWVRTYKRAEALGMSQHLSWAFAAAIFFYLSLGFIRPVMMGSWAEAVPFGIFP
HLDWTAAFSIRYGNLYYNPFHMLSIAFLYGSALL
>Acidiphilium acidophilum ATCC 27807T
PTWNIWEINIAPPNLSYGLAFAPLAHGGLWQIITICAVGSFGSWALREVEISRKLGIGLH
VPAAFSVAIFAYVSLEVIRPLLMGAWGVGFPYGIMSHLDWASNTGYNYINFEYNPMHMVA
VTLFFTTTFALALHGSLVLGAVNPAKGETAKFTEHEDTFFRDFIGYSIGTLGIHRLGLFL
ALGAGFASAACILISGPFWTQGWPSWWSWWLNLPFSYMLGQIGNAQVGPIYLGTLGVASI
ICLVVAFEIIGLNMWASVNWNPIRFVRDLPWLALEPPAPAYGLSLPPLQHGGWWLLAGLF
LTSSLILWWARIYRRSRQLGIGTHTAWAFASGIWLFLVLGFIRPLLMGSWGEAPPFGIFP
HLDWTVSFSLRYGNLYYDPFHMLSIVFLYGSVLL
>Blastochloris sulfoviridis DSM 729T
PTWDPFAISINPPDLKYGFAAAPLLEGGFWQAITVCALGAFFSWMLREVEISRKLGMGWH
VPLAFCVPIFMFCVLQVFRPILMGGWGFAFPYGILSHLDWVNNFGFQYLNWHYNPGHMSS
VSFLFANAAALGLHGGLILSVTNPGDGDRVKTAEHENAYFRDVVGYSIGALAIHRLGLFL
ASNIFLTGAVGTIASGPFWTRGWPEWWGWWLDIPFIKWLGRIGDAQIGPVYLGASGIGGI
TFGLVALLIIGFNMLAQVSFDPMQFFRQFFWLGLYPPKAQYGMGIPPLNDGGWWLMAGLM
MTLSLGCWWVRVYSRARALGLGTHIAWNFAMAIFFVLCIGFFHPVLVGSWSEAVPFGIFP
HLDWLTAFSMRYGNFYYCPWHGFAIGFAYGCGLL
>Roseateles depolymerans DSM 11813T
GTWNLWRISIAPPDLKYGLGMAPLMEGGLWQLITVCAIGAFVSWALREVEICRKLGMGYH
VPFAFAVAIFAYVTLVVVRPVLMGAWGHGFPYGIISHLDWVSNTGYQYLHFHYNPAHMLA
VSFFFATTFALSLHGALVLSATNPAPGEVVKTAEHENTFFRDAIGYSIGTLGIHRLGLFL
ALSAGFWSAICIVISGPFWTRGWPEWWSWWLNLPHVHWLGRLGDAQLGPIYLGWLGLCSL
ICGFIAIEIIGLNMLASVNWNPIQFVRQLPWLALEPPPPANGLHLPPLNQGGWWLLAGLF
LTTSILLWWVRMYRRARKLGMGTHVAWAFAAAIWLYLVLGIIRPVLMGSFGEAVPFGIFP
HLDWTAAFSLRYGNLFYNPFHMLSIVFLYGSTLL
>Blastomonas natatoria DSM 3183T
GTWNPWLINIAPPDLKYGLGLAPLKEGGLWQIITVCAIGAFVSWALREVEICRKLGMGYH
VPVAFGVAIFAYVTLVVFRPFLLGAWGHGFPYGIFSHLDWVSNVGYQYLHFHYNPAHMLA
VTFFFTTTLALSMHGALVLSATNPAKGEEVKSPEYEDTFFRDLIGYSVGTLGIHRVGLLL
ALNAGFWSAVCIIISGPFWTRGWPEWWTWWLNLPYSYWMGKLGQAQLGPLYLGKLGLASL
LFGALSISIMGLNMLASVNWNPNRFLKEFFWLALEPPGPEWGFSVVPLAEGGWWIIAGFF
LTASILLWWARTYLRARALGMGTHIAWAFASAIWLYLVLGIIRPFLLGSWSEAVPFGIFP
HLDWTAAFSIRYGNLFYNPFHALSIAFLYGSTLL
>Sphingomonas ursincola DSM 9006T
GTWNPWLISIAPPDLKYGLGLAPLKEGGLWQIITVCAIGAFVSWALREVEICRKLGMGYH
VPVAFGFAIFAYVTLVVFRPFLLGAWGHGFPYGIFSHLDWVSNVGYQYLHFHYNPAHMLA
VSFFFTTTLALSMHGALVLSATNPAKGEEVKSPEYEDTFFRDLIGYSVGTLGIHRVGLLL
ALNAGFWSAVCIIISGPFWTRCWPEWWTWWLNLPYSYWMGKLGQAQLGPLYLGKLGLASL
LFGRLSIAIMGLNMLASVNWNPNRFLKEFFWLALEPPGPEWGFSVVPLAEGGWWIIAGFF
LTASILLWWARTYLRAKALGMGTHIAWAFASAIWLYLVLGIIRPFLLGSWSEAVPFGIFP
HLDWTAAFSIRYGNLFYNPFHALSIAFLYGSTLL
>Rhodobacter azotoformans IFO 16436T
GTWNPQLISVYPPALEYGLGGAPLAEGGLWQIITICATGAFVSWALREVEICRKLGIGYH
IPFAFAFAILAYLTLVLFRPVMMGAWGYAFPYGIWTHLDWVSNTGYTYGNFHYNPAHMIA
ITFFFTNALALALHGALVLSAANPEKGKEMRTPDHEDTFFRDLVGYSIGTLGIHRLGLLL
SLSAVFFSAVCMIISGTIWFDEWATWWLWWVELPFSTLIGWFGNAQLGPIYLGSLGVLSL
FSGFLWFFTIGIWFWYQAGWNPAVFMRDLFYFSLEPPAPEYGLSFAPLKEGGLWLIASFF
MFVSVWAWWGRVYLRAQALGMGKHTAWAFLSAIWLWMVLGFIRPIMMGSWSEAVPYGIFS
HLDWTNNFSLVHGNLFYNPFHGLSIAFLYGSALL
>Rhodobacter veldkampii DSM 11550T
DTWNPLLISINPPPLEYGLGAAPLREGGIWQVVTLCAIG-FVS-AMREVEICRKLGIGLH
IPFAFSFAIFAYITLVVIRPALMGAWGHGFQYGVFTHLEWVNNVGYQYGNFHYNPLHMLG
ISLFFTTTLALGLHGALILSAANPETGKEMRTPDHEDTFFRDLVGYSVGTLGIHRLGLLL
ALNAAFWSAMCILASGTVWFDQWVFWWDWWYNLPNWPILGWFGNAQLGPIYLGTLGTMSL
IFGAFWFFLVGVSFIIQADYSPALFLRELFRAGLFPPAPEYGLSLAPLMEGGLWLIASFF
LMLSVLLWWARTYKRAADLGMGKHTAWAFAGALWLMFVLSFFRPILMGSWSEAVPYGIFP
HLDWTNNFSLTHGNLFYNPFHGLSIAFLYGSTML
>Rhodopseudomonas faecalis JCM 11668T
PTWNLWQISVNPPDVKYGLGFAPLAEGGIWQWVTIFATGAFCSWALREVEICRKLGIGYH
VPFAFSFAIFAYLTLVVIRPVLMGSWSYGFPYGIFTHLDWVSNTGYQYGQFHWNPGHMIA
ITFFFTTCLALALHGGLVLSAINPDRGEPVKSPEHENTVFRDLVGYSIGTIGIHRVGLFL
ALSAVFWSAVCMLISGPVLPEGWPEWWEWWRRIPFSYWLGKIGDAQVGPIYLGFTGVVSA
IFFAFALLIIGLNMLAQVDWNVIAFIKNFCWLALEPPKAEYGLSIPPLAEGGWWLTTGFF
LTASILLWWVRTYRRSRALGMGTHVSWAFASAIFLYLAIGFIQPVMMGTWSEAPPFGIFP
HLDWTNNFSIKYGSLYYNPFHCLSIAFLYGSALL
>Rhodopseudomonas palustris ATCC 17001T
PTWNLWQISVNPPDAKYGLGFAPLAEGGIWQWVSICATGAFVTWALREVEICRKLGIGFH
VPFAFSFAIFAYVTLVVIRPVLMGSWSYGFPYGIFTHLDWVSNTGYSYGQFHYNPAHMIA
ITFFFTTCLALALHGGLVLSALNPDRGEPVKSPEHENTVFRDLVGYSIGTIGIHRLGLFL
ALSAVFFSAVCMIISGPVLAEGWPDWWNWWRNLPFNYWLGKIGDAQVGPVYLGFTGVCSL
LCGFVAIEIIGLNMLASVDWSPIEFLRQFCWLALEPPKPEYGLTIPPLKEGGWWLMAGFF
LTVSIALWWVRTYRRSRALGMGTHVSWAFASAILLYLALGFIQPLLMGSWSEAPPFGVFP
HLDWTNNFSIKYGNLYYNPFHCLSIAFLYGSALL
>Rhodopseudomonas palustris ATCC 17003
PTWNLWQISVNPPDAKYGLGFAPLAEGGIWQWVSICATGAFVTWALREVEICRKLGIGFH
VPFAFSFAIFAYVTLVVIRPVLMGSWSYGFPYGIFTHLDWVSNTGYSYGQFHYNPAHMIA
ITFFFTTCLALALHGGLVLSALNPDRGEPVKSPEHENTVFRDLVGYSIGTIGIHRLGLFL
ALSAVFFSAVCMILSGPVLAEGWPDWWNWWRNLPFNYWLGKIGDAQVGPVYLGFTGVASV
LCGLVAFEIIGLNMLASVNWSPIEFLRQFCWLALEPPKPEYGLTIPPLKEGGWWLMAGFF
LTVSIALWWVRTYRRSRALGMGTHVSWAFASAILLYLALGFIQPVLMGSWSEAPPFGIFP
HLDWTNNFSIKYGNLYYNPFHCLSIAFLYGSALL
>Rhodopseudomonas palustris ATCC 17005
PTWVLWQISVNPPDAKYGLGFAPLTEGGIWQWVSIFATGAFISWALREVEICRKLGIGYH
VPFAFSFAIFAYLTLVVIRPVLMGSWSYGFPYGIFTHLDWVSNTGYAYGQFHYNPAHMIA
ITFFFTTCLALALHGGLVLSALNPDRGEPVKSPEHENTIFRDLVGYSIGTIGIHRLGLFL
ALAAVFFSAVCMIISGPVLAEGWPDWWNWWRNLPFNYWLGKIGDAQVGPIYLGFTGVCSL
LCGFVAIEIIGLNMLASVDWSPIEFLRQFCWLALEPPKPEYGLTIPPLREGGWWLIAGFF
LTVSIALWWVRTYRRSRALGMGTHVSWAFASAILLYLSLGFIQPVLMGSFSEAPPFGIFP
HLDWTNNFSIKYGNLYYNPFHCLSIAFLYGSALL
>Rhodopseudomonas pseudopalustris DSM 123T
PTWNLWQISVNPPDAKYGLGFAPLTEGGIWQWVTIFATGAFVAWALREVEICRKLGIGYH
VPFAFSFAIFAYVTLVVIRPVLMGSWSYGFPYGIFTHLDWVSNTGYAYGQFHYNPAHMIA
ITFFFTTCLALALHGGLVLSALNPDRGEPVKSPEHENTIFRDLVGYSIGTIGIHRLGLFL
ALAAVFFSAVCMIISGPVLAEGWPDWWNWWRNLPFSYWLGKIGDAQVGPVYLGFTGVASL
LCGLVAFEIIGLNMLAQVDWSPIEFLRQFCWLALEPPKPEYGLSIPPLKEGGWWLMTGFF
LTVSIALWWVRTYRRSRALGMGTHVSWAFASAILLYFSIGFIQPVLMGSFSEAPPFGIFP
HLDWTNNFSIKYGNLYYNPFHCLSIAFLYGSALL
>Hoeflea phototrophica DSM 17068T
PTWNIWRISIAPPDLSYGLGLAPLAEGGLWQIITICAIGAFASWALREVEICRKLGIGYH
VPFAFSVAIFAYVTLVVIRPMLLGAWGHGFPYGIFSHLDWVSNVGYQYLHFHYNPAHMLA
VSLFFTTTLALSLHGGLILSAANPNKPMEVKTPEYEDTFFRDIIGYSVGTLGIHRLGLIL
ALNAGFWSAVCIVISGPLWNQGWPQWWNWWLDLPYNWLAGWLGNAQIGPIYLGFLGTASL
ICGAIWFVTVGFNMLASVGWDPFQLIRQLFWLALEPPPAKYGLSIPPLNDGGWYIISSVF
LLASVLLWWARIYVRARALGLGTHIFWAFGAAIWLFLVLGLFRPLLMGNWAEAVPYGIFP
HLDWTAAFSIRYGNLYYNPFHCLSIVFLYGSVLL
>Oscillochloris trichoides DG-6
GPYNFFAGRIDPPPASVGLNVTPGQPGFTWQMTVFFATLAFVSWMMRQVDISMKLDMGYH
VAVAYGVVVSAWITLQILRPIAMGQWHEGFVLGVMPHLDWVSNFGYRYKNFFYNPFHAIG
ITGLFTSTFLLGAHGSLVLSASQYRGSE---GSDIEDTFFRDVQFYSVGEAGIHRLGFIV
ACGGVLSANMCILLSG-WVVQDWVSFWNFWTTLPSLPVLENLGDSQFGPFYMGFWNMAAY
LFGLMAAFIWIMVMFAQVAWNPVAFVKYFVVLQVDPPPASYGLSFPPLEQGGWWLAATFF
LTLAVLCWFMHVYTRARTLGIKPYLAYGFSSAVILYLVIYIIRPMWMGDWSEAPSHGVKA
LLDWTNNVSVRYGNFYYNPFHMLSIFFLLGSTVL
>Rubrivivax benzoatilyticus ATCC BAA-35T
PTWNLWQISIAPPDLKYGLGVAPLMEGGLWQIITVCAIGAFVSWALREVEICRKLGMQYH
VPIAFSFAILAYVTLVVIRPVLMGAWGHGFPYGIFSHLDWVSNVGYQYLHFHYNPAHMLA
ISFFFTTTLAMSMHGGLILSAANPKKGEPMKTTDHEDTFFRDAVGYSIGSLGIHRLGLFL
ALSAAFWSAVCIVISGPFWTRGWPEWWGWWLNLPQIHLLGRLGMAQIGPIYLGPLGILSA
VFGALAIMIMGFNMLAQVGWNPIEFGRQFFWLALEPPSPKYGLNLPPLNDGGWWLMAGLF
LTISILLWWVRMYTRARALGMGTHVAWAFAAAIWLYLVLGFIRPIAMGSWSEGVPFGIFP
HLDWTAAFSLRYGNLFYNPFHALSIAFLYGATLL
>Ectothiorhodospira shaposhnikovii DSM 243T
PTWNIWQISINPPDLSYGLGFAPLTEGGLWQMITICALGAFVSWALRQAEIARKLGMGLH
LPIAFSVAVFAYFTLVVIRPVLLGAWGHGFPYGIMSHLDWVSNTGYQFLHFHYNPAHMLA
IAFFFTTALALSLHGGLILSATNPKKGEPVKTPEYEDTFFRDVVGYSIGALGIHRLGLFL
ALSAAFWSAVCIVISGPFWTQSWPEWWNWWLDLPLFYWAGKLGNAQIGPIYLGWTGLASI
LFGLMAILIIGFNFLAQVNWDVIQFFRQLFWLGLEPPQAQYGLGIPPLAEAGWWLMAGFF
LTTSILLWWVRMYRRARAWNMGTHVAWAFAAAIFLYLSLGFFRPILMGDWSEAVPFGIFP
HLDWTTAFSLKYGNLYYNPFHMLCIAFLYGSAVL
>Rhodoplanes elegans DSM 11907T
PTWNIWQINIAPPDLSYGLTLAPLKEGGLWQIITVCALGAFCSWALRQAEIARKLGMGLH
IPVAFGFAIFAYVALVVIRPLLMGAWGHGFPYGIMSHLDWVSNVGYQNLHFHYNPAHCIA
ITFFFTNALALAMHGSLIVSAANPRKGEIVKGAEHENTIFRDTVGYSIGTLGIHRLGLFL
AVSAAFWSAVCIIISGPFWTRGWPEWWSWWLDLPHSYWLGKLGDAQVGPIYLGWLGIFSL
LCGFIAFEIIGLNMFASVNWDPIQFVRQLPWLALEPPPPAYGLKIPPLNDDGWWLMAGFF
LTLSILLWWVRVYQRARVLGMGTHLAWAFASAIFLYLSLGFFRPILMGSWAEAVPFGIFP
HLDWTAAFSIRYGNLFYNPFHMLSIAFLYGSAVL
>Rhodovulum euryhalinum DSM 4868T
GTFNPFTIHVAPPDISHGLGFAPLAEGGLWQFITVCAIGAFVSWALREVEICRKLGMGYH
VPIAFSVAILAYVTLVVFRPLLLGAWGHAFPYGIFSHLDWVSNTGYAYLHFHYNPFHMLG
VSLFFATCLALALHGGLILSACNPEKGEEAKTPDHEDTFFRDLIGYSIGTLGIHRLGWLL
AMNAVFFSAVCIIISGPLWTEGWPEWWTWWSNMPNFPILGWFANAQLGPIYLGYAGVISI
FAGFTAFFIIGLNMLSQVDWSVIQFLRQGFWLALEPPSPEYGLQIPPLHDGGWYMIASFF
LLVSVWAWWARTYMLAVEHKMGKHIAWAFLAAIWLFMVLGFFRPILMGSWSEMVPYGIFP
HLDWTTAFSIRYGNLYYNPFHALSIAFLYGSALL
>Methyloversatilis universalis DSM 25237T
STWNLWQISIAPPDLKYGLGMAPLMEGGLWQLITVCAIGAFVSWALREVEICRKLGMGYH
VPVAFSFAIFAYVTLVVFRPLLLGAWGHGFPYGIMSHLDWVSNTGYQYLHFHYNPAHMLA
VSCFFATTLALSLHGALILSATNPPGDGVVKTPDHENTFFRDAIGYSIGTLGVHRLGLFL
ALSAGFWSAVCIVISGPFWTRGWPEWWSWWLNLPHVHLFGRLGDAQVGPIYLGWFGLASL
ICGFIAFEIIGLNMMASVNWDPIEFVRQLFWLALEPPAPHYGLSIPPLNEGGWWLMAGFF
LTTSILLWWVRMYRRARALGMGTHVAWAFAAAIWLYLVLGFIRPVLMGSWSEAVPFGIFP
HLDWTAAFSIRYGNLFYNPFHMLSIAFLYGSTLL
>Thiorhodococcus drewsii DSM 15006T
PTYNIWQISINPPDLSYGLGMAPLTEGGLWQIITICAIGAFGSWALREVEICRKLGIGFH
VPFAFSFAIGAYITLVVVRPILLGAWGNGFPYGILSHLDWVSNTGYQYLHFHYNPAHMLA
IAFFFTNCLALSMHGSLILSVTNPQEGECVKTGEHENTFFRDIVGYSIGALAIHRLGLFL
ALSAVFWSAVCIVISGPFWTRGWPEWWNWWLELPFSYWLGKIGDAQIGPLYLGFTGTLSL
IFGFVALFIIGFNMLASVDWNVIQFVKHFFWLALEPPAPQYGLSIPPLSEGGWWLMAGFF
LTMAIILWWVRTYKRAEALGMNQHLSWAFASAIFFYLVLGFIRPVMMGSWAEAVPFGIFP
HLDWTAAFSIRYGNLYYNPFHMLSIAFLYGSALL
>Thiocapsa marina DSM 5653T
PTFNIWQINIAPPDLSYGLGMAPLDQGGLWQFITVCAIGAFVSWALREVEIARKLGIGFH
VPFAFAFAIGAYITLVVIRPILMGAWGHGFPYGILSHLDWVSNVGYQYLHFHYNPAHMLA
ITFFFTTTLALAMHGSLILSVTNPAKSEPVKTGEHENTFFRDLIGYSVGALGIHRLGLFL
ALAAVFFSAVCIVISGPFWTRGWPEWWSWWLELPFSYWAGKIGDAQIGPIYLGFTGVASL
LFGFIAIEIIGFNMAASVNWSPIEFVKNFFWLALEPPPPSYGLSIPPLGDGGWWLIAGFF
LTTSIILWWIRTYKRAADLGLSQWLSWAFAAAIFFYLSLGFIRPVLMGSWAEAVPFGIFP
HLDWTAAFSIRYGNLYYNPFHMLSIAFLYGSALL
>Ectothiorhodospira sp. PHS-1
PTWNIWQISINPPDLSYGLGFAPLAEGGLWQMITICALGAFISWALRQAEIARKLGMGLH
IPIAFSVAVFAYFTLVVIRPVLLGAWGHGFPYGIMSHLDWVSNTGYQFLHFHYNPAHMLA
IAFFFTTALALSLHGGLILSATNPKKGEPVKTPEYEDTFFRDVVGYSIGALGIHRLGLFL
ALSAAFWSAVCIVISGPFWTQSWPEWWNWWLDLPLFYWAGKLGNAQIGPIYLGWTGLASI
LFGLMAILIIGFNFLAQVNWDVIQFIRQLFWLGLEPPQAEYGLGIPPLAEGGWWLMAGFF
LTTSILLWWVRMYRRARALNMGTHVAWAFASAIFLYLCLGFFRPILMGDWSEAVPFGIFP
HLDWTTAFSLKYGNLYYNPFHMLSIAFLYGSAVL
>Thiorhodospira sibirica ATCC 700588T
PTWNLWQISIAPPDLSYGLNMAPLMEGGLWQIITMCAIGAFVSFALRQVEICRKLGMGYH
VPAAFGVAIFAYVTLVVIRPVLLGAWGHGFPYGILSHLDWVSNVGYQFLHFHYNPAHMIA
ISFFFTNALALALHGSLILSATNPAPGEPVKNAEHENTFFRDVVGYSIGALGIHRLGLFL
ALNAAFWSAVCMLISGPFWTRGWPEWWNWWLQIPFSYWLGKIGDAQIGPVYLGFTGVASL
ICFFVAFEIIGLNMLAQVNWNPIEFIKQIFWLGLEPPPAEYGLGIPPLNDGGWWLMAGFF
LTASILLWWVRTYRRARALGMGTHVAWAFLAAIWLYLVLGFIRPLVMGDWSEAPPFGIFP
HLDWTTAFSLRYGNLFYNPFHMLSIAFLFGSALL
>Oceanibaculum indicum LMG 24626T
PTWNIWQISIAPPDISYGLALAPLKEGGLWQIITICALGAFISWALREVEICRKLGIGYH
VPFAFSFAIFAYATLVVFRPLLLGAWGHGFPYGIFSHLDWVSNVGYQYLHFHYNPAHMIA
VSFFFTTTLALALHGGLILSAANPGTRAEVKTPEHEDTFFRDIIGYSIGTLGIHRLGLIL
ALNAGFWSAVCIVISGPFWNQGWPQWWNWWLNLPFVRWIGKIGNAQIGPIYLGYLGTLSL
VFGLIGFEIIGLNMLASVGWDPIEFVRQLFWLGLEPPAAEYGLKVPPLAEGGWWLIAGFF
LTLSVILWWVRVYRRARQLEMGTHIAWAFASAIWLFLVLGFIRPLLMGNFSEAVPFGIFP
HLDWTAAFSIRYGNLYYNPFHCLSIVFLYGSVLL
>Caenispirillum salinarum JCM 17360T
PTWNVWQISINPPPLEYGLGPAPLLDGGLWQLITIFALGAFISWTLREVEICRKLGIGYH
VPIAYFTAVIAYITLVVIRPVLMGAWGHGFPYGILSHLDWVSNVGYQYLHFHLNPAHMLA
VTFFFTTTFALSLHGGVILSAVNPGKGEVAKSAEHENAYFRDTITYSIGALGIHRLGLFL
ALNAGIWSAICIVISGPFWTQGWPVWWNWWLNLPHSYWLGKIGDAQIGPVYLGAWGVASL
VCGFIAIEIIGLNMWATVDWDPVEFIRQLPFLALRPPTAEHGLGLAPLQEGGWWQLAGFF
LTASILLWWVRMYRRARALGMGTHVAWAFLSAIFLYLSLGIIRPVFMGSFEEAVPFGIVP
HLNWTAVFSVRYGNFFYNPFHMLSIFFLYGSTML
>Roseovarius mucosus DSM 17069T
GTFNPWLINIAPPDLSYGLGLAPLMEGGLWQIITFCATGAFISWALREVEICRKLGMGYH
VPFAFSFAILAYMTLVIFRPLLMGAWGHGFPYGIFSHLDWVSNTGYAYLHFHYNPAHMLA
VTLFFTTTFALALHGGLILSAANPEKGEEMKTPDHEDTFFRDFIGYSVGTLGIHRVGFLL
AINAVFFSAVCIIISGPVWTKGWPEWWNWWLDLPFSTLVGWLGNAQIGPINLGMLGVVSL
ISGFMWFFIVGLNMLAQVGWSLPEFLRQLFWLSLEPPGPEHGLSMPPLNDGGWYIIASFF
LLVAVCAWWLRTYQLAASHKMGKHVAWAFASAIWLFLVLGLFRPILMGSWSEAVPYGIFP
HLDWTTAFSIRYGNLYYNPFHCLSIVFLYGSVLL
>Bradyrhizobium oligotrophicum DSM 12412T
PTWNLWQISINPPDAKYGLSFAPLTEGGFWQLITVCALGAFVSWALREVEICRKLAIGYH
VPFAFGFAIFAYFTLEVIRPVLMGSWSYAFPYGIITHLDWVSNTGYQFGNFHYNPAHMIA
ITFFFTTCLALALHGGLILSASNPGRGEEMKSPEHENTMFRDLIGYSVGTLGIHRIGLFL
ALSAVFFSAVCIVISGPAWGNAWSDWWDWWRRVPFNYWFGKLGDAQVGPVYLGFLGLASL
MSGFVAIEIIGLNMLASVNWSPLEFIRQFPWLSLQPPAPEYGLQIPPLQEGGWWLMAGFF
LTSSILLWWARTYRRARALGLGTHVSWAFASAIWLYLVLGFIRPILMGSWSEAVPFGIFP
HLDWTNNFSITHGNLFYNPFHMLSIAFLYGSALL
>Rhodovulum sulfidophilum DSM 2351
GTFNPLKIHIAPPDLSYGLSIAPLAEGGLWQFITLCAIGAFVSWALREVEICRKLGIGYH
IPIAFGVAIFAYVTLEVFRPMLMGAWGHAFPYGIFTHLDWVSNTGYHYLHFHYNPAHMLA
VSLFFATCLALALHGGLILSACNPEKGEEAKTPDHEDSFFRDLIGYSIGTLGIHRAGWLL
AINAVFFSAVCIIISGPLWTEGWPEWWTWWSNLPHFSILGWLGNAQLGPIYLGYTGVVSL
IAGCFAFLIIGLNMLAQVDWSLVQLLRQGFWLALEPPSPEYGLRIPPLKEGGWYMVASFF
LLVSVWAWWARTYMLAVEHKMGKHIAWAFLSAIWLFMVLGFFRPILMGSWSEMVPYGIFP
HLDWTTAFSIRYGNLYYNPFHALSIAFLYGSALL
>Salipiger mucosus DSM 16094T
GTWNPWLINIAPPDLSYGLGAAPLMEGGLWQVITICATGAFISWALREVEICRKLGIGYH
VPFAFGFAILAYVTLVIFRPLLMGAWGYGFPYGIFSHLDWVSNTGYAYLHFHYNPAHMLA
VSLFFATCLALALHGGLILSAANPEKGEAMKTPDHEDTFFRDFIGYSIGTLGIHRLGFLL
AINAVFFSAVCIIISGPVWTKGWPEWWNWWLDLPFSRLIGWLGNAQLGPIYLGWTGMVSV
ATFILCLNIIGLNMLAQVDWNIAEFLRQGFWLALEPPSPEYGLTIPPLQDGGWYIIASFL
LLVSVMSWWARTYLLAQEHRMGKHVFWAFGSAIWLFLVLGLFRPILMGSWSEAVPYGIFP
HLDWTTAFSIRYGNLYYNPFHCLSIVFLYGSCLL
>Phaeospirillum fulvum MGU-K5
PTWNLWQISIAPPDLSYGLAFAPLNEGGLWQFITICAIGAFVSWALRQVEIARKLGMGLH
VPFAFSFAILAYVTLVVIRPLLMGAWGFGFPYGIMSHLDWVSNVGYQFLHFHYNPAHMIA
ISFFFTTALALAMHGGIILSATNPGKGEQIKTAEHEDTFFRDAVGYSIGALGIHRLGLFL
AISAAFWSAVCIVISGPFWARGWPEWWGWWLNLPFSYWAGKIGNAQIGPIYLGGLGLASA
ICFGIAAAVVGLNFLAQVNWDWIQFVRQFFWLALEPPLPKYGLSFPPLAEGGWWLITGFF
LTASILLWWARMYTRAKALGLGTHVSWAFASAIFFYLVLGFFRPILMGSWGEGVPFGIFP
HLDWTAAISIRFGNLYYNPFHMLSIAFLYGSAVL
>Roseivivax atlanticus LMG 27156T
GTFNPWLINIAPPDLSYGLGAAPLMEGGLWQVITICAIGAFCSWALREVEICRKLGMGYH
VPFAFSVAILAYLTLVVFRPLLMGAWGHAFPYGIFAHLDWVSNTGYAYLHFHYNPAHMLA
VTFFFTTTLALALHGALILSAANPEKGETMKTPDHEDTFFRDFIGYSVGTLGIHRVGLLL
ALNAGFWSAVCIIISGPVWTKGWPEWWNWWLEMPFSTLAGWFGNAQIGPIYLGWTGMVSA
ATFLIALNIVGFNMLAQVDWSIPEFIRQGFWLALEPPSPEYGLKIPPLYDGGWYIIASFF
LLVSVMTWWARSYLLAKEQKMGKHVFWAFGSAIWLFLVLGLFRPILMGSWSEAVPYGIFP
HLDWTTAFSIRYGNLYYNPFHCLSIVFLYGSVLL
>Skermanella aerolata DSM 18479T
PTWNVWQINIAPPDLKYGLGAAPLREGGLWQIITICALGAFVSWAFRQAEIARKLGMGLH
VPVAFGVAIFAYFSLVVIRPVLLGAWGHGFPYGILSHLDWVSNVGYQYLHFHYNPAHMLA
VSFFFTTTFALSLHGSLVLAAANPPAYEKVKTAEHENTFFRDTIGWSIGTLGIHRLGLFL
ALNAGFWSAVCIIISGPFWTRGWPEWWNWWLDLPFVHLLGRIGDAQLGPVYLGWSGFASI
LCGLIAFEIIGLNMWASVNWDPVQFIRQLPWLALEPPAPVYGLSIPPLAEGGWWIMTGFF
LTTSIMLWWLRTYRRARALGIGTHVSWAFAAAIWLYLVLGLIRPVLMGSWAEAVPFGIFP
HLDWTAAFSIRYGNLFYNPFHMLSIVFLYGSTLL
>Skermanella stibiiresistens SB22T
PTWNVWQINIAPPDLKYGLGAAPLKEGGLWQLITICALGAFISWAIRQVEISRKLGMGLH
VPVAFSFAIFAYISLVVIRPVLLGGWGHAFPYGILSHLDWVSNVGYQYLHFHYNPAHMLA
VSFFFTTTFALSLHGSLVLAAANPPHGERVKTAEHENTFFRDTIGWSIGTLGIHRLGLFL
ALNAGFWSAVCIIISGPFWTRGWPEWWSWWLDLPFVHLLGRIGDAQVGPVYLGWTGLASL
LCGFIAFEIIGLNMWASVNWDPVQFLRQLPWLALEPPAPGYGLRIPPLNEGGWWIITGFF
LTTSIMLWWLRTYQRARALGMGTHVSWAFAAAIWLYLVLGLIRPVLMGSWGEAVPFGIFP
HLDWTAAFSIRYGNLFYNPFHMLSIVFLYGSTLL
>Rubritepida flocculans DSM 14296T
GTWNPWLINIAPPDLSYGLRLAPLREGGLWQLITVCALGAFLSWAFRQAEIARKLGMGMH
IPWAYGMAVFAYFTLVVIRPVLLGAWGHGFPYGIWSHLDWVSNVGYQFLHFHYNPAHMIA
VTFFFTTTLALSLHASLVLAAINPKKGEPVKTPEHENTFYRDFIGYSIGTLGIHRLGLFI
ALSAGFWSAVCIVISGPFWTRGWPEWWNWWLQLPHSRLLGLFADAQIGPLYLGTLGSLSL
LCGFIAIEIIGLNMLASVNWDPVQFIRLLPWLALEPPGPQWGLRIPPLNEGGWWLAAGFF
LTLSLFLWAARVWRRADQLGLGQHTFWAFLAAIWLYLVLGFLRPLWMGSWSEAVPFGIFP
HLDWTAAFSIRYGNLFYNPFHALSIVFLYGSTLL
>Roseococcus thiosulfatophilus DSM 8511T
GTWNPWLINIAPPDLRYGLGLAPLREGGLWQMITICAIGAFVSWALRQAEISRKLGMGMH
IPWAYSMAVFAYITLVVIRPVLMGAWGHAFPYGIFSHLDWVSNVGYQYLHFHYNPAHMIA
VTFFLTTTLALSLHASLVLAAINPKKGETVKTAEHENTFYRDFIGYSIGTLGIHRLGLFI
ALSAGFWSAVCIVISGPFWTRGWPEWWNWWLQLPHSRLLGLIADAQIGPFYLGWLGILSV
ACGFIAFEIIGLNMLASVNWNVVEFIRLLPWLALEPPGPQWGLRIPPLNQGGWRLMAGFF
LTASVLLWLARTWRRADQLGLGQHTFWAFAAAIWLFLVLGFLRPLWMGSWSEAVPFGIFP
HLDWTAAFSIRYGNLFYNPFHALSIVFLYGSVLL
>Thiohalocapsa sp. ML1
PTQNIWRINIAPPDLSYGLMMAPLTEGGLWQIITICAIGAFVSWALRQVEISRKLGIGLH
VPFAFAFAILAYVTLVVIRPVLMGAWGHGFPYGIFSHLDWVSNVGYQYLHFHYNPAHMLA
ITFFFTNALALALHGSLILSMVNPQEGEPVKTAEHENTFFRDLVGYSIGALAIHRLGLFL
AINAAFWSAVCIVLSGPFWTKGWPEWWNWWLQLPFNYWLGKIGDAQIGPIYLGFAGVASI
LCGFIAIEIIGFNMLASVNWSPIEFVKNFFWLALEPPPPAYGLSIPPLGDGGWWLMAGFF
LTASILLWWIRTYQRAIALGTGTHVAWAFAAAIFFYLTLGFIRPVLMGSWGEAVPFGIFP
HLDWTAAISIRYGNFYYNPFHALSIAFLYGAAVL
>Roseospirillum parvum DSM 12498T
PSDTVWQLSIAPPDLSYGLGFAPLMEGGLWQIITICAVGAFVSWALREVEICRKLGIGFH
VPFAFSFAIAAYVALTVVRPMLLGAWGHGFPYGIMSHLDWVSNVGYQFLHFHYNPGHMLG
ITFFFTTALALAMHGGLILSAANPGKGEKVKGPEHENTFFRDTVGYSIGTLGIHRLGLIL
ALSAVFWSIVCMLISGPVWTKGWPEWWNWWYELPLSYWLGKIGDAQIGPIYLGATGIASL
IFGFVAIEIIGLNMLASVDWNPVEFLRQFPWLALEPPGPEHGLAMPPLNEGGWWVMAGFF
LTASILLWWVRTWQRAKDLGMGTHIAWAFASAIFFYLVLGFIRPVMLGSWSEAPPFGIFP
HLDWTAAFSIRYGNLYYNPFHMLSIAFLYGSALI
>Acidiphilium multivorum DSM 11245T
PTWNIWQISIAPPDLSYGLGLAPLAKGGLWQIITVCAIGAFGSWALREVEISRKLGIGLH
VPAAFSVAIFAYVTLEVIRPLLMGAWGNGFPYGIMSHLDWVSNTGYAYLNFEYNPMHMVA
VTLFFTTTLALALHGSLVLAAINPPAGETVKFAEHEDTFFRDFIGYSIGTLGIHRLGLFL
ALGAGFASATCILLSGPFWTQGWPSWWGWWLHLPFSYLLGQIGNAQVGPIYLGSLGVASI
ACGLIAFEIIGLNMMASVNWSPIRFVRDLPWLALEPPPPAYGLRLPPMDQGGWWLLAGFF
LTTSLLLWWLRVYRRSKQLGLGTHTAWAFASAIWLFLVLGFIRPLLMGSWGEAPPFGIFP
HLDWTVAFSLRYGNLYYDPFHMLSIVFLYGSVLL
>Acidisphaera rubrifaciens DSM 16009T
PTWNIWRINIAPPDISYGLAFAPLREGGLWQLITICAIGAFVSWALRQVEISRKLGMGYH
VPFAFSFAILAYVTLVVVRPLLMGAWGYGFPYGILSHLDWVSNTGYQYLHFHYNPAHMLA
ITFFFTTVLALSMHGGLVLSAANPPKGEIVKSAEHENTFFRDTIGYSIGTLGIHRLGLFL
ALSAAFWSAVCIVISGPFWTRGWPEWWSWWLNLPFSHLFGKIGDAQVGPIYLGRLGIASL
ICGFIAFEIIGLNMWASVNWNPVQFVRQLFWLALEPPPPAYGLRLPPLAQGGWWLMAGFF
LTTSILLWWARVYRRARALGLGTHVAWAFAAAIWLYLVLGFIRPLLMGSFGEAVPFGIFP
HLDWTASFSLRYGNLFYNPFHMLSIAFLYGSTLL
>Ideonella sakaiensis NBRC 110686T
GTWNLWQISIAPPDLSYGLGLAPLMKGGLWQLVTICAIGAFVSWALREVEICRKLGMGYH
VPVAFSFAILAYVTLVVIRPLLLGAWGHGFPYGIISHLDWVSNTGYQYLHFHYNPAHMLG
VSFFFATTFALSLHGALILSATNPARGETVKTAEHENTFFRDAIGYSIGTLGIHRLGLFL
ALAAVFWSAVCIVVSGPFWTRGWPEWWTWWLNLPHVHLFGRLGDAQIGPIYLGWLGVAAL
ICGFAAFEIIGLNMLASVGWDPIQFVRRLPWLALEPPPPEYGLRLPPMNQGGWWLLAGFF
LTAAVLMWWLRMYRRARALGMGTHVAWAFAAAIWLYLVLGFIRPLLMGSWSEAVPFGIFP
HLDWTAAFSLRYGNLFYNPFHMLSIAFLYGATLL
>Roseobacter denitrificans DSM 7001T
GTFNPWLINIAPPDLSYGLGLAPLLEGGLWQIITICATGAFISWALREVEICRKLGMGYH
VPFGFAAAIIAYMTLVIFRPLLMGAWGHGFPYGIFSHLDWVSNVGYAYLHFHYNPAHMLA
VTLFFTTTLALALHGGLILSACNPEKGEEAKTPDHEDTFFRDFIGYSVGTLGIHRLGYLL
AINAGLWSAICIIISGPVWTAGWPEWWNWWLDMPFSTLAGLFGNGQIGPYYFGWTSIVAF
GTGIAWFVIVGFNMLAQVGWSIPQFIRQLFWLALEPPSPEYGLSMPPLNDGGWYIIASFF
LLVSVMTWLLRAYLLAEQHKMGKHIFWGFAAAVWLFLVLGLFRPILMGSWSEAVPYGIFP
HLDWTTAFSIRYGNLYYNPFHCLSIVFLYGSVLL
>Halorhodospira halophila DSM 244T
DTFNLWQISIAPPDLSYGLALAPMMEGGLWQIITVCALGAFIAWALRQAEISKKLGMGYH
VPVAFAVAILAYATLVVFRPLLMGAWGHGFPYGILSHLDWVSNVGYQYLHFHYNPAHMLA
VTFFFTTTLALALHGGLILSVTNPKKGESVKTAEHENTFFRDVVGYSIGSLGIHRLGLFL
ALNAAFWSAVCIIISGPFWTRGWPEWWNWWLNVPHSWLLGKIGDAQVGPIYLGTTGVMSI
LFGLLSIVIIGMNMLASVDWSPIEWIRQFFWVALEPPPPEYGLSLPPLNDGGWWLIAGFT
LTLSILLWWVRTYNRARALGLGTHVAWAFAAAIFLFLAIGFIWPVLMGSWAKSVPFGIFP
HLDWTTAFSLRYGNLYYNPFHMLSIVFLFGSALL
>Rhodocista centenaria ATCC 51521
PTWNIWQINIAPPDIKYGLALAPLKEGGLWQLISICALGAFVSWALRQVEISRKLGMGLH
VPVAYSVAVFAYFTLVVIRPVLMGAWGHGFPYGIFSHLDWVSNVGYQYLHFHYNPAHMIA
VSFFFATTFALSLHGALVLSAVNVGPDEDIKTSEHENTFYRDTIGYSIGTLGIHRIGLFL
ALSAAFWSAVCIVISGPFWTRGWPEWWSWWLNLPFSYLMGKIGDSQIGPVYIGFLGWLSI
IFGVVAIEIIGLNMWASVNWDPIEFVRQLFWLALEPPPAKYGLTIPPLSEGGWWLMAGFF
LTLSILLWWVRTYRRARMLGLGTHTAWAFAAAIWLYLVLGFIRPLLMGSWSEAVPFGIFP
HLDWTAAFSIRYGNLFYNPFHALSIAFLYGSTLL
>Dinoroseobacter shibae DSM 16493T
GTFNPWLINIAPPDLSYGLGMAPLMEGGLWQIITICAIGAFVSWALREVEICRKLGMGYH
VPFAFSVAIFAYVTLVVFRPLLMGAWGHGFPYGIWSHLDWVSNTGYAYLHFHYNPAHMIA
VTFFFTTTLALALHGALVLSAANPPKGEEVKGPDNEDTFFRDFIGYSIGTLGIHRVGLLL
ALNAGFWSAVCIIISGPVWTKGWPEWWNWWLEMPFSQLIGWIGNAQLGPIYLGWFGIISL
VTGTLWFNIVGFNMLSQVGYSIPEFIRQLFWLALEPPSPEYGLRMPPLDDGGWFIIASFF
LLVSVISWWLRSYQLAEMHKMGKHVAWAFAAAIWLFLVLGLFRPILMGSWSEAVPYGIFP
HLDWTTAFSIRYGNLYYNPFHALSIVFLYGSVLL
>Methylobacterium radiotolerans DSM 1819T
PTWNVWQINIAPPDISYGLRLAPLKEGGLWQIITMCALGSFVCWALREVEICRKLGIGYH
VPVAFGMAIFAYFTLVVIRPLLMGAWGYGFPYGILSHLDWVSNTGYQYLHFHYNPAHMLA
VTFFFTTTLALAMHGGLILSATNPKKGETVKTPEHEDTFFRDTIGYSIGTLGVHRLGLFL
ALSAGFWSAVCIVISGPFWTQGWPQWWGWWLNLPNSYLFGLIGNSQVGPIYIGYIAALSI
TCGLIAFEIIGLNMWASVNWDPVQFVRQLPWLALEPPLPKYGLKVPPLNEGGWWLIAGFF
LTASILLWWVHLYRRARALGLGTHVPWAFASAIWLYLVLGFIRPLLMGSWSEAVPFGIFP
HLDWTAAFSLRYGNLFYNPFHMLSITFLYGSTLL
>Methylobacterium populi NCIMB 13946T
PTWNIWQINIAPPDLKYGLALAPLKEGGLWQIITFCAIGAFSSWALREVEICRKLGIGYH
VPFAFAVAIFAYVSLVVIRPFLMGAWGYGFPYGILSHLDWVSNTGYQYLHFHYNPAHMLA
VTFFFTTTFALALHGSLILSSTNPAKGETVKTPEHEDTYFRDTIGYSIGTLGIHRLGLFL
ALSAGFWSAVCIVISGPFWTQGWPEWWGWWLNLPNSYLFGLIGNSQVGPIYGGYLGALSF
ACGLIAFEIIGLNMWASVNWDPIQFVRQLPWLALEPPLPKYGLKVPPLNEGGWWLIAGFF
LTASILLWWVRMYRRARALGMGTHVPWAFASAIWLYLVLGFIRPLLMGSWSEAVPFGIFP
HLDWTAAFSLRYGNLFYNPFHMLSIVFLYGSTLL
>Methylocella silvestris DSM 15510T
PTWNIWQISIAPPDLSYGLALAPLKEGGLWQIITMCALGAFISWGLREVEICRKLGIGLH
VPFAFSVAIFAYATLVVFRPLALGAWGHGFPYGIISHLDWVSNVGYQYLHFHYNPAHMIA
VSFFFTTTFALALHGGVILSAINPGRGETVKTPEIENAFFRDVMGYSIGTIGIHRLGLFL
SLSAGFWSAVCIIISGPLWTHGWPEWWGWWLNLPLSYWLGKIGDAQVGPIYLGYSGVISL
LFGFIAFEIIGLNMWASVNWSPIQFIRQLPWLALEPPSPKYGIHIPPMSEGGWWLLAGFF
LTLSILIWWARIYLRAREMKMGTHVAWAFAAAIWLYLVLGFIRPLMMGSWSEAVPFGIFP
HLDWTAAFSIRYGNLFYNPFHMLSIVFLYGSTLL
>Chloroflexus aggregans DSM 9485T
GPYNFFAGRIDPPPAELGLGAAPGEPGFAWQMTVLFATIAFFGWMMRQVDISMKLDMGYH
VPIAFGVAVSAWTVLQIIRPIALGMWHEGFVLGVMPHLDWVSNFGYRYNNFFYNPFHAIG
ITGLFASTWLLACHGSLILSAAQYRGPE---GGDIENVFFRDVQYYSVGEAGVHRLGYIF
AIGGILSADLCILLSG-WPVQDWVSFWNFWNNLPEIPLLENFGDSQLGPFYLGFWNAVAY
ISGGIFTFIWLFVMLSQVNFNPVAFIKYFVVLQIDPPSSRYGLSFPPLNEGGWWLIATFF
LTLSIFAWYMHIYTRAKALGIKPYLAYGFTGAIALYLVIYIIRPIWMGDWSEAPAHGIKA
LLDWTNNVSVRYGNFYYNPFHMLSIFFLLGSTLL
>Chloroflexus sp. Y-400-fl
GPYNFFAGRIDPPPPELGLGAAPGEPGFAWQMTVLFATIAFFGWMMRQVDISMKLDMGYH
VPIAFGVAFSAWLVLQVIRPIALGMWHEGFVLGIMPHLDWVSNFGYRYNNFFYNPFHAIG
ITGLFASTWLLACHGSLILSAAQYRGPE---GGDIENVFFRDVQYYSVGESGVHRLGYIF
AIGGILSADLCILLSG-WPVQDWVSFWNFWNNLPEIPLLENFGDSQLGPFYLGFWNAVAY
ITGGIFTFIWLMVMFAQVNYNPVAFAKYFVVLQIDPPSSRYGLSFPPLNEGGWWLIATFF
LTVSIFAWYMHIYTRAKALGIKPYLAYGFTGAIALYLVIYIIRPVWMGDWSEAPAHGIKA
LLDWTNNVSVRYGNFYYNPFHMLSIFFLLGSTLL
>Brevundimonas subvibrioides DSM 4735T
DTWNPWLITINPPDISYGLSLAPLREGGIWQIVTICATGAFCSWALREVEICRKLGIGLH
VPIAFGVAILAYLSLVVVRPFLLGAWGHGFPYGIFSHLDWVSNTGYQYLNFHYNPAHMIA
VSFFFTTTMALALHGSLVLAATNPGKGKPVRQPEHEDTFFRDFIGYSVGTLGIHRVGLFL
ALSAGFWSAVCIVISGPYWSEGWPEWWDGWRNLPFVHLIGRIGNAQIGPMHLGWTGVISL
LTGFLAFEIIGLNMFASVGWNPAEFVRQLPWLGLYPPPPEQGLNIPPLNQGGWWLITGFF
LTVSVISWCIRSYLRAKALGLGTHTTWAFASAIWLYLVLGFIRPIMMGSWSEAVPFGIFP
HLDWTGAFSITYGNLFYNPFHCLSIVFLYGSTLL
>Rhodomicrobium vannielii DSM 162T
HTLNIWKINIAPPDLSYGLGMAPLAKGGLWQLITICATGAFVSWALREVEICRKLGIGYH
VPIVFSVAIFAYISLVFIRPVLMGAWGFGFPYGILSHLDWVSNTGYQYLHFHYNPAHMLA
IAFFFLTTLLLAMHGGLILSALNPGGRDVVKTPEHENAFTRDLLGYSVGTIGIHRLGVFC
AIMAVLFSALCIVLSGPFWTKGWPEWWNWWFNIPHVYLLGLIGDAQIGPIYLGLTGVASI
IFGFIAIEIIGLNMAASVDWSPAQFVKQLPWLALEPPAPENGLKIPSLNNGGWWLWAGFF
MTASVLLWWARTYLRARQLGMGTHIAWAFASAIFLMLSCGLFRPVLMGTWGEAVPFGIFP
HLDWTATFSIRYGNLYYNPFHMLSIAFLYGSTLL
>Roseobacter litoralis DSM 6996T
GTFNPWLINIAPPDLSYGLGLAPLLEGGLWQIITICATGAFISWALREVEICRKLGMGYH
VPFGFAAAIIAYMTLVIFRPLLMGAWGHGFPYGIFSHLDWVSNTGYAYLHFHYNPAHMLA
VTLFFTTTLALALHGGLILSACNPEKGEEAKTPDHEDTFFRDFIGYSVGTLGIHRVGYLL
AINAGLWSAVCIIISGPVWTAGWPEWWNWWLDMPFNSLAGLIGNGQIGPYYWGWTSMVAF
GTGLAWFVIVGFNMLAQVGWSIPQFIRQLFWLALEPPSPEYGLTMPPLNDGGWYIIASFF
LLVSVMTWLLRAYLLAEQHKMGKHIFWGFAAAVWLFLVLGLFRPILMGSWSEAVPYGIFP
HLDWTTAFSIRYGNLYYNPFHCLSIVFLYGSVLL
>Rhodospirillum rubrum F11
PSWTFWQISINPPDVSYGLAMAPMAKGGLWQIITFSAIGAFVSWALREVEICRKLGIGYH
IPFAFGFAILAYVSLVVIRPVMMGAWGYGFPYGFMTHLDWVSNTGYQYANFHYNPAHMLG
ITLFFTTCLALALHGSLILSAANPGKGEVVKGPEHENTYFQDTIGYSVGTLGIHRVGLIL
ALSAVVWSIICMILSGPIYTGSWPDWWLWWQKLPFSYWLGKIGDAQIGPIYLGTTGVLSL
VFGFFAIEIIGFNLLASVNWSPMEFGRQFFWLGLEPPAAEYGLGFAPLAEGGWWQIAGFF
LTTSILLWWVRMYRRARALKMGTHTAWAFASAIFLFLSLGFIRPLLMGNFSESVPFGIFP
HLEWTNSFSLNYGNFFYNPFHMLSIAFLYGSALL
>Thioflavicoccus mobilis ATCC 700959T
PAPNIFQINIAPPDISYGLQIPPFGEGLVWQLITICAAGAFISWALREVEIARKLGIGYH
IPIAFSFAIFAYLAATVIRPILLGSWGHGLTYGILGHLDWTNNIGFQQLNYHYHPGHMLA
ISFFFASAFALSLHGGIILSVTNPKKGEVVKTAEHENTFFRDVLGYSVGALGIHRLGLFL
ALSAGFWCAVLDFTTGTFWTRPWPEWWTWWLKFPPSYWLGKIGDTQIGPIYLGFWGLLSL
MSGFLAFLMVGIGMLASVSWNPIHFFKFFPWLALEPPPPHYGLHIPPLWDGGMWLIAGFF
FTLAFLAWWIRVYVRARDLGMGTHVAWGFAAAIWFFLNLGFFRPVLMGSWSEGVPMGWFP
HLDWLTGLSLAYGNFYYNPFHMLGIGFMYGSALL
>Thiocystis violascens DSM 198T
PTFNLWQISIAPPDLSYGLQMAPMTEGGLWQIITLCAIGAFVSWALREVEICRKLGIGFH
VPFAFSFAIAAYLVLVVVRPILLGGWGHGFPYGILSHLDWVSNVGYQFLHFHYNPAHMLA
ITFFFTNALALSMHGSLILSVTNPQEGETVKTSEHENTFFRDIVGYSIGALAIHRLGLFL
ALSAVFWSAVCIVISGPFWTRGWPEWWNWWLELPFSYWLGKIGDAQIGPLYLGFTGTLSL
IFGFVALGIIGFSMLASVDWSPIEFVKNFFWLALEPPAPAYGLSIPPLSEGGWWLMAGFF
LTVSILLWWVRTYKRAEALGMSQHLSWAFAAAIFFYLSLGFIRPVMMGSWAEAVPFGIFP
HLDWTAAFSIRYGNLYYNPFHMLSIAFLYGSALL
>Methylobacterium oryzae DSM 18207T
PTWNVWQINIAPPDISYGLRLAPLKEGGLWQIITFCALGSFVSWALREVEICRKLGIGYH
VPAAFGMAIFAYFTLVVVRPFLMGAWGYGFPYGILSHLDWVSNTGYQYLHFHYNPAHMLA
VTFFFTTTLALAMHGGLILSATNPKKGEVVKTPEHEDTFFRDTIGYSIGTLGVHRLGLFL
ALSAGFWSAVCIVISGPFWTQGWPQWWGWWLNLPNSYLFGLIGNSQVGPIYIGYIAALSI
VCGLIAFEIIGLNMWASVNWDPVQFVRQLPWLALEPPLPKYGLKVPPLNEGGWWLIAGFF
LTASILLWWVHLYRRARALGLGTHVPWAFASAIWLYLVLGFIRPVLMGSWSEAVPFGIFP
HLDWTAAFSLRYGNLFYNPFHMLSITFLYGSTLL
>Planktomarina temperata DSM 22400T
DTWNPWLISVNPPAIEVGLGVAPLAEGGLWQAITICATFAFLSWMMREVEICRKLGMGLH
VPFAFGVAILAYVTLVIIRPVLLGAWGHGFPYGIFSHLDWVNNVGYAYGNFHYNPAHMIA
ITFFFTTCFALALHGSLVLSAVNPGKGKTIGTPDHEDTYFRDLIGYSIGPLGIHRLGLLL
ALSAVIWSAICIVISGTIWFDSWSSWWDWYAELPFSKLAGILGNAQLGPLHLGMFGVVSL
ATGLLWFFIVGLNFWAQADYSPAVFMRDLFWFSLEPPSEEYGLGMAPLNEGGWWLISSFF
LLVSVIAWWIRTYLRAEELGLGKHVSWAFASAIWLFLVLGLIRPVMMGSWSEAVPYGVFS
HLDWTNLFSLTYGNLFYNPFHALSIAFLYGSALL
>Roseibacterium elongatum DSM 19469T
GTFNPWTINIAPPDLSYGLGMAPLMEGGLWQIITFCATGAFISWALREVEICRKLGIGYH
VPFAFAFAILAYVTLVIFRPLLMGAWGHGFPYGIFSHLDWVSNVGYAYLHFHYNPAHMLA
VTLFFTTTLALALHGGLILSAANPEKGEEMKTPDHEDTFFRDFIGYSIGTLGIHRLGLLL
AIAAVFWSAVCIIISGPVWTAGWPEWWNWWLDLPFSKLLGWVGNAQLGPIYLGWAGLTSL
ATGFTWFFIVGLNMLAQVGWSIPEFLRQLFWLALEPPGPEWGLRFPPLNDGGWYIIASFF
LLVSVMAWWVRTYLLATQHKMGKHIAWAFLAAIWLFLVLGLFRPILMGSWSEAVPYGIFP
HLDWTTAFSIRYGNLYYNPFHALSIVFLYGSVLL
>Sphingomonas sanxanigenens DSM 19645T
PTWNPWLISIAPPDTSYGLGLAPLREGGFWQIITICAIGAFVSWALREVEICRKLGIGYH
VPFAYGFAIFAYVSLVVIRPLMLGAWGFGFPYGIFSHLDWVSNTGYQYLHFHYNPAHMIA
VSFFFVTGGALAFHGALVLSSVNPAPGEAVKSPEYEDAFFRDTIGYSVGTLGIHRLGLFL
ALSAGFWSAICIIISGPLWTRGWPEWWTWWLNLPYNYWLGKLGAAQIGPIYLGTLGMASL
LFAFLAFEIIGLNMMASVNWDPIQFVRQLPWLALEPPGPQWGFQLVPLAEGGWWQIAGFS
MTTALILWWLRTFRRARSLGMGTHVAWAFAAGIFLIITLGFIRPMLMGSWAEAVPFGIFP
HLDWTAAFSIRYGNLFYNPFHCLSIVFLYGSTLL
>Marichromatium purpuratum DSM 1591T
PTYNLWQISIAPPDLSYGLGMAPLTEGGLWQIITICAIGAFVSWALREVEICRKLGIGFH
IPFAFAFAIGAYLTLVVVRPVLMGAWGHGFPYGILSHLDWVSNVGYQFLHFHYNPAHMLG
ITFFFTTCLALSMHGSLILSVTNPQKGEPVKTGEHENTFFRDLVGYSIGALGIHRLGLFL
ALAAVFWSAVCIVISGPFWTRGWPEWWNWWLELPFSYWLGKIGDAQFGPIYLGFTGTLSL
IFGTIALLIIGFNMLASVDWSPIEFVKNFFWLALEPPAPEYGLTIPPLTEGGWWLATGFF
LTTSIILWWIRTYKRAADLGMSQYLSWAFAAAIFFYLSLGFIRPVMMGSWAEAVPFGIFP
HLDWTAAFSIRYGNLYYNPFHMVSIAFLYGSALL
>Polynucleobacter duraquae DSM 21495T
GVFNPWQINIAPPDLKYGLGPAPMMEGGLWQIITICALGAFGSWALREVEISRKLGMGLH
VPLAFSMAIFAYFTLVVIRPVLMGAWGHGFPYGILSHLDWVSNTGYQYLHFHYNPAHMIA
VTLFFTTTLALALHGALVLSSTNPAAGQTVRTPEHEDTFFRDIIGYSVGTLGIHRLGLFL
ALAAVFWSAVCIVISGPFWTKGWPEWWTWWLNLPISHLLGRLGNAQIGPVYLGRLGVASL
MFGMTAFFIIGMNMLAQVGWNPLQFVKKLFWLSLDAPAPKYGLSFPPLNEGGWWLIVGLF
STISIMLWWFRTFRRAQALGMGNHVPWAFASAIWLFLVLGLIRPVLMGSWSEAVPFGIFS
HLDWTAAFSIRYGNLFYNPFHMLSIVFLYGSVLL
>Blastochloris viridis DSM 133T
PTWDPFAISINPPDLKYGLGAAPLLEGGFWQAITVCALGAFISWMLREVEISRKLGIGWH
VPLAFCVPIFMFCVLQVFRPLLLGSWGHAFPYGILSHLDWVNNFGYQYLNWHYNPGHMSS
VSFLFVNAMALGLHGGLILSVANPGDGDKVKTAEHENQYFRDVVGYSIGALSIHRLGLFL
ASNIFLTGAFGTIASGPFWTRGWPEWWGWWLDIPYSYWLGKIGDAQIGPIYLGASGIAAF
AFGSTAILIILFNMAAEVHFDPLQFFRQFFWLGLYPPKAQYGMGIPPLHDGGWWLMAGLF
MTLSLGSWWIRVYSRARALGLGTHIAWNFAAAIFFVLCIGCIHPTLVGSWSEGVPFGIWP
HIDWLTAFSIRYGNFYYCPWHGFSIGFAYGCGLL
>Rhodovulum sulfidophilum DSM 1374T
GTFNPLKIHIAPPDLSYGLSIAPLAEGGLWQFITLCAIGAFVSWALREVEICRKLGIGYH
IPIAFGMAIFAYLTLEVFRPMLMGAWGHAFPYGIFTHLDWVSNTGYHYLHFHYNPFHMLG
VSLFFATCLALALHGGLILSACNPEKGEEAKTPDHEDSFFRDLIGYSIGTLGIHRAGWLL
AINAVFFSAVCIIISGPLWTEGWPEWWTWWSNLPHFSILGWLGNAQLGPIYLGYTGVVSL
IAGCFAFLIIGLNMLAQVDWSLVQLLRQGFWLALEPPSPEYGLRIPPLKEGGWYMVASFF
LLISVWAWWARTYMLAVEHKMGKHIAWAFLSAIWLFMVLGFFRPILMGSWSEMVPYGIFP
HLDWTTAFSIRYGNLYYNPFHALSIAFLYGSALL
>Porphyrobacter neustonensis DSM 9434T
PTLNPWLISINPPPVEYGLSLAPLAQGGYWQIITCCAVIAFSSWVLRQAEISRKLGMSYH
VPIAFAVAVFAYVSLNVIRPLWMGAWGNGFPYGIWTHLEWVSNVGYAFGNFHYNPVHMLA
ITFFFTNCLALALHGGLVLSAVNPTRGTDVKTPEYEDTYFRDFIGYSVGTLGIHRVGLFL
ALNAGFWSAICIVISGTLYVGSWIEFWDFWKKIPHTYWMGKIGQAQFGPIYLGWTGTLSL
AFGTLAIMIIGLNFWAQAGWSPQTFMREFFWLYLAPPGPEYGFSFVPLKEGGWWILAGFS
LTASILLWWVRTYRRAVALGMGMHIPWAFASAIWLYLVLGFIRPMLLGQWSEAVPFGIFE
HLNWTNNFSLVYGNLFYNPFHALSIVFLYGSAVL
>Rhodoferax fermentans
PTWNLWQISIAPPDLSYGLGIAPLMEGGLWQLVTVCAIGAFVSWMLREVEICRKLGMGLH
VPLAFGVAIFAYVTLVVIRPVLMGAWGHGFPYGIYSHLDWGSNVGYQYLHFHYNPAHMLA
ISFSFGTTFALSLHSSLIVSASNPKKGEKVCAPEAEDTFFRDIIGYSIGTLGIHRLGLFL
ALAAVLFSALCIVIRGPFWTRGWPEWWGWWLNMPQFHLLGRLGNAQIGPIYLGTLGVAAA
VSFSIAFFIVGMNMLASVGWDPVQFVRQLFWLALEPPPPEYGLKLPPLNQGGWWLMAGFF
LTASLILWWLRIYRRARELHMGTHVAWAFAAAILLYLALGFIRPVLMGSWSEAVPFGIFP
HLDWTAAFSLRYGNLFYNPLHVLSIAFLYGSTLI
>Thermochromatium tepidum DSM 3771T
PTYNLWRISIAPPDLSYGLRMAPLTEGGLWQIITICAAGAFISWALREVEICRKLGIGFH
VPFAFSFAIGAYLVLVFVRPLLMGAWGHGFPYGILSHLDWVSNVGYQFLHFHYNPAHMLA
ISFFFTNCLALSMHGSLILSVTNPQKGEPVKTSEHENTFFRDIVGYSIGALAIHRLGLFL
ALSAAFWSAVCILISGPFWTRGWPEWWNWWLELPFSYWLGKIGDAQIGPIYLGLTGTLSI
FFGLVAISIIGFNMLASVHWDVFQFLKHFFWLGLEPPPPQYGLRIPPLSEGGWWLMAGLF
LTLSILLWWVRTYKRAEALGMSQHLSWAFAAAIFFYLVLGFIRPVMMGSWAKAVPFGIFP
HLDWTAAFSIRYGNLYYNPFHMLSIAFLYGSALL
>Loktanella vestfoldensis DSM 16212T
PTWNPWLISIDPPPLEYGLGAAPLLEGGLWQIITICAVGAFLSWMMREVEICRKLGIGYH
VPFAFGVAIFAYVTLVIIRPVLLGAWGHAFPYGIFSHLDWVNNVGYAYGNFHYNPAHMVA
ISFFWITTLALALHGSLVLSAVNPGKGKTIGTPEHEDTYFRDLIGYSIGPLGIHRLGLFL
ALMAGFWSAVCIVISGTIWFQEWIVWWDWYYELPFSTLFGVFGNAQIGPVHLGSTGMVAV
IGFAAWFFIIGMNFWAQVGYSPGLFLRDLFWLSLEPPGPEYGLGFAPLADGGWWLIASFF
FLIGCCAWWLHTYQRAKALGMGLHVAYAFAALLWLIFVLGLIRPILMGSWSEAVPYGVFS
HLDWTNLFSITHGNLFYNPFHALSIVFLYGSVLL
>Roseivivax halodurans DSM 15395T
GTFNPWLINIPPPDLSYGLGAAPLMEGGLWQVITICATGAFISWALREVEICRKLGMGYH
VPFAFGFAILAYVTLEIFRPLLLGAWGHAFPYGIFSHLDWVSNVGYSYLHFHYNPAHMLA
VTFFFTTTFALALHGALILSAANPEKGEAMKTPDHEDTFFRDFIGYSVGTLGIHRIGLLL
ALNAGFWSAVCIIISGPVWTRGWPEWWNWWLEMPFSNLAGWFGNAQIGPIYLGWTGLVSA
ATFIIALNIVGFNMLAQVNWSIPEFIRQGFWLALEPPSPEYGLKIPPLYDGGWYIIASFF
LLVSVMTWWYRSWELAAQHKMGKHVFWAFGSAIWLFLVLGLFRPILMGSWSEAVPYGIFP
HLDWTTAFSIRYGNLYYNPFHCLSIVFLYGSVLL
>Roseivivax halotolerans DSM 15490T
GTFNPWLINIEPPDLSYGLGAAPLMEGGLWQIITICATGAFISWALREVEICRKLGIGYH
VPIAFGFAIFAYVTLEIFRPVLLGAWGHAFPYGIFSHLDWVSNTGYAYLHFHYNPAHMLA
VTLFFTTTLALALHGGLILSAANPEKGEDMKTPDHEDTFFRDFIGYSVGTLGIHRLGWLL
AINAGFWSAICIIISGPVWTKGWPEWWNWWLELPFSTLAGFLGNAQIGPIYLGWTGLVSL
FTGILALNIIGLNMLAQVDWSIPEFIRQGFWLALEPPSPEYGLTIPPLYDGGWYIIASFF
LLISVMSWWARSWLLAKEQKMGKHVFWAFGSAIWLFLVLGLFRPILMGSWSEAVPYGIFP
HLDWTTAFSIRYGNLYYNPFHCLSIVFLYGSVLL
>Roseovarius tolerans DSM 11457T
GTFNPWLINIAPPDLKYGLGLAPLMDGGLWQIITICAIGAFCSWALREVEICRKLGMGYH
VPFAFSVAIFAYVTLVVFRPFLMGAWGHGFPYGIFSHLDWVSNTGYAYLHFHYNPAHMLA
VTFFFTTTLALALHGGLILSAANPEKGEDMKTPDHEDTFFRDFIGYSVGTLGIHRVGLLL
ALNAGFWSAICIIISGPVWTKGWPEWWNWWLELPFSKLLGWLGNAQLGPINLGMLGVLSL
ASGLLWFFIVGMNMLAQVGWSLPEFLRQLFWLALEPPGPEHGLSMPPLNDGGWYIISSFF
LLVAVLAWWARSYQLAVSHKMGKHVFWAFGSAIWLFLVLGLFRPVLMGSWSEAVPYGIFP
HLDWTTAFSIRYGNLYYNPFHCLSIVFLYGSVLL
>Thalassobacter stenotrophicus CECT5294T
GTFNPWIINIAPPDLKYGLGMAPLMEGGLWQIITFCAVGAFVSWGLREVEICRKLGMGYH
VPVAFGFAVFAYVTLVVFRPLLMGAWGHGFPYGIFSHLDWVSNVGYSYLHFHYNPAHMLA
VTFFFTTTLALALHGALILSAANPEKGEEAKTPDHEDTFFRDFIGYSVGTLGIHRVGLLL
ALNAGFWSAICIIISGPVWTKGWPEWWNWWLDLPFSTLVGILGNAQLGPIYLGFYGIISL
ATGLLWFNIVGFNMLSQVGWSIPEFIRQLFWLALEPPSPEYGLRMPPLNDGGWYIISSFF
LLVSVSCWWLRTYSLAEQHKMGKHVAWAFAAAIWLFLVLGLFRPILMGSWSEAVPYGIFP
HLDWTTAFSIRYGNLYYNPFHCLSIVFLYGSVLL
>Roseisalinus antarcticus DSM 11466T
GVWNPWLISIDPPSLDVGLGAAPLAEGGIWQIVTICAIGAFVSWMMREVEICRKLGIGYH
VPFAFGVAILAYVTLVVIRPVLLGAWGHGFPYGIFSHLDWVNNVGYAYGNFHYNPAHMIA
ITFFFTTCFALALHGSLVLSAVNPEKGEKIKTPDHEDTYFRDLIGYSIGPLGIHRLGLFL
ALNAGLWSAICIVISGTVWFGLWVDWWYWYVDLPISRLFGLFGNAQLGPIYLGPWGVISL
ATGTMWFFIIGLSYWSQAGFHPGVFMRDLFWFSLDPPPAEYGLGIPPLGEGLGWLIASFF
FLIAIVTWWVRTYQRAADLKMGKHVAWAFASAIWLVMVLGLFRPILMGSWSEAVPYGIFS
HLDWTNLFSITYGNLFYNPFHALSIAFLYGSALL
>Luminiphilus syltensis DSM 22749T
PTWNLWQISIAPPDLSYGLGLAPLAEGGLWQIITFCAIGAFVSWVLRQAEISRKLGMGLH
IPFAFSFAVLAYITLVVIRPLLLGAWGHGFPYGILSHLDWVSNVGYQFLHFHYNPAHMLA
VTFFFTTTLALSMHGSLILAVTNPPKDDDVKTAEHENTFFRDDIGYSIGALGIHRLGLFV
ALSAGFWSAVCIVISGPFWTRGWPEWWNWWLELPHSYWLGKLGDAQIGPIYLGPTGVLSL
LFGFLAFEIIGLNMWASVNWDPIEFIRQLPWLALEPPPPEYGLSIPPLHDGGWWLMAGFF
LTASILLWWWRTFQRSRALGMGNHLAWAFAGAIWLYLVLGFIRPVLMGSWSEAVPFGIFP
HLDWTAAFSLRYGNLFYNPFHMLSIAFLYGSTLL
>Labrenzia alexandrii DSM 17067T
PTWNIWQISIAPPDISYGLALAPLKEGGLWQIITICALGSFGSWALREVEICRKLGMGYH
VPFAFSFAIFAYATLVVFRPLLLGAWGHGFPYGIFSHLDWVSNVGYQYLHFHYNPAHMIA
VTFFFTTTLALSLHGGLILSAANPGKQAEVKTPEYEDTFFRDIIGYSIGTLGIHRLGLIL
ALNAGFWSAVCIVISGPFWNQGWPQWWNWWLNLPMSRLAGWLGNAQIGPIYLGFLGSLSL
VFGLIAFEIIGLNMLASVGWDPIQFVRQLFWLGLEPPPAQYGLTMAPLNEGGWWQIAGFF
LTASILLWWVRVYRRARQLELGTHIAWAFGSAIWLFLVLGFIRPILMGDFSEAVPFGIFP
HLDWTAAFSIRYGNLYYNPFHCLSIVFLYGSVLL
>Roseivivax isoporae DSM 22223T
GTFNPWLINIAPPDLSYGLGMAPLMEGGLWQIITICATGAFVSWALREVEICRKLGMGYH
VPFAFAFAILAYVTLVIFRPLLMGAWGHGFPYGIFSHLDWVSNVGYAYLHFHYNPAHMLA
VSLFFATTLALSLHGALILSAANPEKGEIMRTPDHEDTFFRDFIGYSVGTLGIHRVGFLL
AINAVFFSAVCIIISGPVWTKGWPEWWNWWLELPFSPLVGWLGNAQIGPIYLGWTGLVSA
ATFLIALFIVGFNMLAQVNWSIPEFIRQGFWLALEPPSPEYGLTIPPLYDGGWYIIASFF
LLISVMTWWARSWLLAAEHKMGKHVFWAFGSAIWLFLVLGLFRPILMGSWSEAVPYGIFP
HLDWTTAFSIRYGNLYYNPFHCLSIVFLYGSVLL
>Sulfitobacter noctilucicola DSM 101015T
DTWNPWLISINPPSLEVGLGMAPLAEGGLWQIITMCATLAFVSWALREVEICRKLGMGFH
VPVAFGVAILAYVTLVIIRPLLMGAWGHGFPYGIFSHLDWVNNVGYAYGNFHYNPAHMVA
ITFFFTTCLALALHGSLVLSAVNTGKQNNIVTPDHEDTYFRDLIGYSIGPLGIHRLGLLL
ALNAGLWSAICIVISGTIWFDQWSAWWDWYADLPFSSLAGLFGNAQLGPIYLGTFGVVSL
ATGFLWFFIVGMNFWWQVDYSPALFMRELFWLALEPPAEEYGLGIPPLMEGGWFLIASFF
LLVSVISWWIRTYLRAEELGMGKHVAWAFASAIWLFLVLGLFRPILMGSWSHAVPYGIFP
HLDWTNLFSLTYGNLFYNPFHALSIVFLYGSALL
>Thiorhodovibrio winogradskyi DSM 6702T
PTWNLWAISIAPPNLDVGLGVAPLREGGLWQFITICAIGAFVSWALRQVEICRKLGIGLH
VPFAFSFAILAYVTLVVIRPVLLGAWGHGFPYGIFSHLDWVSNIGYQTLHFHYNPAHMLA
ISFFFTNCLALAMHGSLILSVVNPRDGEPVKTGEHENTVFRDIVGYSIGALGIHRLGLFL
AINAAFWSAVCIVLTGPFWTRGWPEWWMWWPNPPFNYWIGKIGDAQIGPLYLGGWGIASL
IAGFIAIEIMGLNMLASVDWSPILFLKEFFWLALEPPPPAYGLSFPPLAEGGWWLIAGFF
LTLSILLWWVRVYKRAVDLGMGTHLAWAFAAAIFFYLTLGFIRPILMGSWGEAPPFGIFP
HLDWTAAISIRYGNFYYNPFHALSIAFLYGSAVL
>"Thiocapsa bogorovi" BBS
PTFNIWQINIAPPDLSYGLGMAPLDQGGLWQFITVCAIGAFVSWALREVEIARKLGIGFH
VPFAFAFAIGAYVTLVVIRPILMGAWGHGFPYGILSHLDWVSNVGYQYLHFHYNPAHMLA
ITFFFTTTLALAMHGSLILSVTNPKKGEPVKTGEHENTFFRDLIGYSIGALGIHRLGLFL
ALAAVFFSAVCIVISGPFWTRGWPEWWNWWLELPFSYWAGKLGDAQIGPIYLGFTGVASL
LFGFIAIEIIGFNMAASVNWSPIEFLKNFFWLALEPPPPSYGLSIPPLGDGGWWLIAGFF
LTTSIILWWIRTYKRAADLGLSQWLSWAFAAAIFFYLSLGFIRPVLMGSWAEAVPFGIFP
HLDWTAAFSIRYGNLYYNPFHMLSIAFLYGSALL
>Rhodomicrobium udaipurense JA643T
HTLNIWKINIAPPDLSYGLGMAPLAKGGLWQLITICATGAFVSWALREVEICRKLGIGYH
VPIVFSVAIFAYISLVFIRPVLMGAWGFGFPYGILSHLDWVSNTGYQYLHFHYNPAHMLA
IAFFFLTTLLLAMHGGLILSALNPGGRDVVKTPEHENAFTRDLLGYSVGTIGIHRLGVFC
AIMAVLFSALCIVLSGPFWTKGWPEWWNWWFNIPHVYLLGLIGDAQIGPIYLGLTGVASI
IFGFIAIEIIGLNMAASVDWSPAQFVKQLPWLALEPPAPENGLKIPSLNNGGWWLWAGFF
MTASVLLWWARTYLRARQLGMGTHIAWAFASAIFLMLSCGLFRPVLMGTWGEAVPFGIFP
HLDWTATFSIRYGNLYYNPFHMLSIAFLYGSTLL
>Erythrobacter longus DSM 6997T
PTLNPWLIDIQPPAIEAGLAFAPLNEGGYHQIITLCAVIAFGSWVLRQAEISRKLGMGYH
VPIAFSVAVFAFVTLNIIRPFWMGAWGHAFPYGIWSHLDWVSYTGYNYVNFHYNPVHMLA
ITFFFTNCLALALHGGLVLSAVNVGKGNEVRSPEYEDTYFRDFIGYSVGTLGIHRVGLFL
ALNAGFWSAICIVISGTLMTGSWVEWWDWWRVIPYSYWMGKIGQSQFGPVYLGWLGMISL
TFGFAAFMIIGLNFWAQAGWDPQTFMRELFWLSLDPPSAEYGFSFVPLNEGGWFIMTGAF
LSIAVLCWWARTYMRAKALGMGMHIPWAFASAIWLFLVLGFIRPLLLWDWSQAVPYGIFS
HLDWTNNFSLIHGNLFYNPFHALSIVFLYGSAVL
>Erythrobacter litoralis DSM 8509T
PTLNPWLIDIQPPPIEAGLALAPLSEGGYWQIITACAVVAFYSWVFRQAEISRKLGMGYH
VPVAFSFAVFAYVTLNVIRPVWMGAWGHAFPYGIWSHLDWVSNTGYMYVNFHYNPVHMLA
ITFFFTNCLALALHGGLVLSAVNPSNGTNVKTPEYEDTYFRDFIGYSVGTLGIHRVGLFL
ALNAGFWSAICIVISGTLYVGSWPEFWDFWKKIPNNYWLGKIGQAQFGPIYLGWLGTASL
AFGTIAILIIGFNFWAQVNWSPQAFVRELFWLSLDPPGPQYGFSFVPLNEGGWFILTGGF
LSAAVLLWWARTYSRAKALGMGMHIPWAFASAIWLFLVLGFIRPLLLGQWSEAVPYGIFS
HLDWTNNFSLIHGNLFYNPFHALSIVFLYGSAVL
>Chromatocurvus halotolerans DSM 23344T
TTWNIWQINIAPPDLSYGLGMAPLAEGGLWQIITICATGAFISWALRQVEISRKLGMGLH
IPFAFSVAVFAYLTLVIFRPLLMGAWGHGFPYGILSHLDWVSNVGYQYLHFHYNPAHMLA
ITFFFTTTLALSMHGGLILSVTNPKKGEQVKTAEHENSFFRDDIGYSIGALGIHRLGLFL
ALSAGFWSAVCIIISGPFWTRGWPEWWNWWLELPENYWLGKIGDAQLGPIYLGPTGVLSI
LFGFIAIEIIGLNMLASVNWDPVQFIRQLFWLALEPPPPEYGLSIPPLHDGGWWLMAGFF
LTASILLWWVRTYNLARKNGMGTHIAWAFAGAIWLYLVLGFIRPVLMGSWSEAVPFGIFP
HLDWTAAFSIRYGNLFYNPFHMLSIAFLYGSTLL
>Novosphingobium subterraneum DSM 12447T
PTWNPWLISIEPPDLKYGLGLAPLAQGGFWQVITVCALISFSSWALREVEICRKLGMGYH
VPVAFSMAIFAYFTLVVIRPVLLGGWHFGFPYGIFSHLDWVSNTGYQYLHFHYNPAHMLA
VSFFFTTTLALALHGALVLSAVNPPEGAEVKSPEYEDTFFRDLIGYSVGTLGIHRVGLLL
ALNAGFWSAVCIVISGPLWTKGWPEWWTWWLNLPFNHLMGLIGHAQIGPVYLGWTGVFAL
IFGFFAIEIIGLNMLASVGWNPIQFVRMLPWLSLEPPGPEYGFTFVPLAKGGWWIMAGFF
LTTSIILWWIRTYTRARALGMGTHVAWAFASAIWLYLVLGFIRPFFMGSWAESVPFGIFP
HLDWTAAFSIRYGNLFYNPFHAFSIAFLYGSTLL
>Methylobacterium platani JCM 14648T
PTWNVWQINIAPPDLKYGLALAPLREGGLWQIITFCAVGSFGSWALREVEICRKLGIGYH
VPFAFSVAIFAYVTLVVIRPMLMGAWGHGFPYGILSHLDWVSNVGYQYLHFHYNPAHMLG
VTFFFTTTFALSLHGSLILSSTNPPKGEVVKTPEHEDSFFRDTIGYSIGTIGIHRLGLFL
ALSAGFWSAVCIVISGPFWTRGWPEWWGWWLSLPFNYLAGLVGNAQIGPFYLGTLGTLSL
ASGFIAFEIIGLNMWASVNWDPVQFLRQLPWLALEPPRPEYGLTIPPLAEGGWWLLAGFF
LTASILLWWVRLFRRARALGLGYHVPWAFASAIWLYLVLGFIRPILMGSWSEAVPFGIFP
HLDWTAAFSLRYGNLFYNPFHMLSIVFLYGSTML
>Jannaschia aquimarina DSM 28248T
GTYNPWIIHIQAPDLSYGLGMAPLREGGLWQIITICAVGSFTCWALREVEICRKLAMGYH
VPVAFGVAIFAFVTLNVFRPVLMGAWGHAFPYGIFSHLDWVSNTGYAYLHFHYNPAHMLA
VTLFFTTTLALALHGALILSAANPEKGEEAKTPDHEDTFFRDFIGYSIGTLGIHRLGYLL
AINAGFWSAVCIIISGPLWTRGWPEWWNWWLELPFSTLLGLLGNAQLGPIYLGAYGVVSL
ITGTLWLNIIGFNMLAQVGWSIPEFIRQLFWLSLEPPSPEYGLTMPPLHDGGWFMIASFF
LLVSVMSWWARSYSLAKQHKMGKHVAWAFLAAIWLFLVLGLFRPILMGSWSEMVPYGIFP
HLDWTTAFSIRYGNLYYNPFHCLSIVFLYGSVLL
>Pseudohaliea rubra DSM 19751T
PTWNIWQINIAPPDLSYGLGLAPLSDGGLWQIITICATGAFVSWALRQVEISRKLGMGLH
VPFAYGVAVFAYVTLVIIRPLLLGAWGHGFPYGILSHLDWVSNVGYQYLHFHYNPAHMLA
ITFFFTTTLALSMHGGLILSVTNPPKGQKVKTAEHENSFFRDDVGYSIGALGIHRLGLFL
ALSAGFWSAVCIVISGPFWTRGWPEWWNWWLELGENYWLGKIGDAQLGPIYLGGTGILSI
LFGFIAIEIIGLNMWASVNWDPVEFIRLLPWLALEPPPPEYGLSIPPLAEGGWWLMAGFF
LTASILLWWVRTYNLARRNGMGTHLAWAFMAAIWLYLVLGLIRPVLMGSWSEAVPFGIFP
HLDWTAAFSIRYGNLFYNPFHMLSIAFLYGSTLL
>Limnohabitans planktonicus DSM 21594T
PTWNIWQISIAPPDLSYGLRFAPLMEGGLWQLITVCAIGAFGSWMMREVEICRKLGMGFH
VPVAFGVAISAYVTLVVIRPVLMGAWGHGFPYGIYSHLDWVSNVGYQYLHFHYNPAHMIA
VSFFFASVFALSLHGGLILSSTNPAPGTVVKTPEHEDTFFRDIIGYSIGTLGIHRLGLFL
ALAAVLFSALCIVLSGPFWSRGWPEWWSWWLNMPINYWIGKLGNAQLGPIYLGGLGLASL
VFGMIAFTLIGMNMLASVNYDPIQFVRQLFWLSLEPPPPSYGLSMPPLNQGGWFLIVGLF
LTASVMFWWARTYRRAVELGMGTHIAWAFAAAIWLFLVLGLFRPILMGSWGEAVPYGIFS
HLDWTAAFSLRYGNLFYNPFHALSIVFLYGSALL
>Sphingomonas lacus CECT 8383T
PTWNPWLISIAPPDLKYGLALAPLREGGLWQIITFCAIGAFVSWALREVEICRKLGIGYH
VPVAFGVAIFAYVSLVVIRPLLLGAWGYGFPYGIWSHLDWVSNTGYQYLHFHYNPAHMLA
VSFFFTTTLALAMHGGAVLSAVNVPKGEPVKTPEYEDSFFRDLIGYSIGTLGIHRLGLLL
ALNAGFWSAICIIISGPFWTRGWPEWWTWWLNLPYNYWLGKFGAAQIGPIYLGKLGLASL
LCGFLAFEIIGLNMWASVNWDPIQFVRQLPWLALEPPGPEWGFSFVPLAEGGWWIIAGFF
LTASILLWWARTYRRARELGMGTHVAWAFASAIWLYLVLGFIRPALMGSWSEAVPFGIFP
HLDWTAAFSIRYGNLFYNPFHALSIVFLYGSTLL
>Niveispirillum cyanobacteriorum LMG 28334T
PTWNIWQISIAPPDLSYGLALAPLKQGGLWQLITVCALGAFCSWALREVEICRKLGIGYH
VPFAFSFAIFAYATLVVFRPLLLGAWGNGFPYGIFSHLDWVSNVGYQYLHFHYNPAHMIA
VSFFFTTTLALSLHGGLILSAANPGKQAEVKTPEYEDTFFRDIIGYSIGTLGIHRLGLVL
ALNAGFWSAVCIIISGPFWNKGWPQWWSWWLELPFVRLFGMIGNAQLGPIYLGYLGTLSL
VFGFIAFEIIGLNMLASVGWDPIQFVRQLFWLGLEPPAAKYGLKVPPLAEGGWWLIAGFF
LTLSVLLWWVRVYRRARQLEMGTHVAWAFAAAIWLFLVLGFIRPLLMGNFSEAVPFGIFP
HLDWTAAFSIRYGNLYYNPFHCLSIVFLYGSVLL
>Halovulum dunhuangense YYQ-30T
PTWNPWLISIYPPKVEDGLAFMPLMEGGLWQIITICAIGAFVCWALREVEICNKLGMGYH
VPFAFGVAILAFVTLNVIRPILMGGWGYAFPYGIWTHLDWVSNVGYAYGNFHYNPAHMLA
VSLFFTTTLALALHGSLILSATNPTERE-VRSPDHEDTYFRDFIGYSIGPLGIHRLGLLL
ALNAGLWSAICIVISGPLWEDQWIYWWDWYLNLPFSKLAGWFGNAQLGPVHLGFFGVIAL
VAGALWFFIVGLNFWIQVDFNPARFLKELFYLSLDPPTENYGLGMAPLNEGGWWLISSFF
LLVSVLAWWVRSYSRARALGMGYHVCWAFASAIWLFLVLGLIRPLMMGSWAEAVPYGIFP
HLDWTNNFSLTYGNLFYNPFHALSIVFLYGSTLL
>Methylobacterium aquaticum DSM 16371T
PTWNVWQINIAPPDLSYGLALAPLREGGLWQIITFCAVGSFGSWALREVEICRKLGIGYH
VPFAFSVAIFAYVTLVVIRPMLMGAWGHGFPYGILSHLDWVSNVGYQYLHFHYNPAHMLG
VTFFFTTTFALSLHGSLILSSVNPGKGEVVKTPEHEDTYFRDTIGYSIGTLGIHRLGLFL
ALSAGFWSAVCIVISGPFWTRGWPEWWGWWLSLPFSYLAGLIGNAQIGPIYLGTLGTLSL
ASGFIAFEIIGLNMWASVNWDPVQFIRQLPWLALEPPRPEYGLKIPPLAEGGWWLLAGFF
LTASILLWWVRLFRRAQALGLGYHVPWAFASAIWLYLVLGFIRPILMGSWSEAVPFGIFP
HLDWTAAFSLRYGNLFYNPFHMLSIVFLYGSTML
>Methylobacterium variabile DSM 16961T
PTWNVWQINIAPPDLKYGLALAPLREGGLWQIITFCAIGAFGSWALREVEICRKLGIGYH
VPVAFAVAILAYVTLVVVRPLLMGAWGHGFPYGILSHLDWVSNVGYQYLHFHYNPAHMLA
VTFFFTTTFALSLHGSLILSSTNPGKGEVVKTPEHEDTYFRDTIGYSIGTLGIHRLGLFL
ALSAGFWSAVCIVISGPFWTRGWPEWWGWWLNLPFSYLAGLVGNAQVGPIYLGTLGTLSL
VSGFIAFEIIGLNMWASVNWDPVQFIRQLPWLALEPPRPEHGLKIPPLAEGGWWLLAGFF
LTVSILLWWVRLFRRARALGLGYHVPWAFASAIWLYLVLGFIRPILMGSWSEAVPFGIFP
HLDWTAAFSLRYGNLFYNPFHMLSIVFLYGSTLL
>Methylobacterium tarhaniae DSM 25844T
PTWNVWQINIAPPDLKYGLALAPLREGGLWQIITFCAIGSFGSWALREVEICRKLGIGYH
VPFAFSVAIAAYVTLVVVRPLLMGAWGHGFPYGILSHLDWVSNVGYQYLHFHYNPAHMLA
VTFFFTTTFALSLHGSLILSSTNPGKGEVVKTPEHEDTYFRDTIGYSIGTIGIHRLGLFL
ALSAGFWSAVCIVISGPFWTRGWPEWWGWWLSLPFNYLAGLVGNAQVGPIYLGTLGTLSL
ACGFIAIEIIGLNMWASVNWDPIQFIRQLPWLALEPPRPEYGLTIPPLAEGGWWLMAGFF
LTASILLWWVRLFRRARALGLGYHVPWAFASAIWLYLVLGFIRPILMGSWSEAVPFGIFP
HLDWTAAFSLRYGNLFYNPFHMLSIVFLYGSTML
>Roseovarius indicus LMG 24622T
GTFNPWLINIAPPDLSYGLGMAPLMEGGLWQIITICAIGAFCSWALREVEICRKLGMGYH
VPFAFAFAILAYVTLVVFRPVLMGAWGHGFPYGIFSHLDWVSNTGYAYLHFHYNPAHMLA
VSLFFTTCLALALHGGLILSAANPEKGEEMKTPDHEDTFFRDLIGYSIGTLGIHRLGLLL
ALNAVFWSAVCIIISGPVWTKGWPEWWNWWLELPFNRLIGWIGNAQLGPFYLGWTGMISI
ATGVLCLNIIGINMLAQVGWSIPEFLRQGFWLALEPPGPEYGLQMPPLNEGGWYIIASFL
LLVSVCTWWLRTYLLAEQHKMGKHVAWAFASAIWLFLVLGLFRPILMGSWSEAVPYGIFP
HLDWTTAFSIRYGNLYYNPFHCLSIVFLYGSCLL
>Erythrobacter marinus HWDM-33T
PTWNPWLISIAPPDLSYGLGFAPLAEGGFWQVITVCALISFVSWALREVEICRKLGMGYH
VPFAFGMAIFAYFTLVVIRPVLMGGWHFGFPYGIFSHLDWVSNTGYQYLHFHYNPAHMLA
VSFFFTTTLALALHGALVLSATNPAAGEEVKTPEYEDTFFRDLIGYSVGTLGIHRVGLLL
ALNAGFWSAVCIVISGPLWTKGWPEWWTWWLNLPFSHIMGLIGQAQIGPVYLGYLGVTSL
VLGLIAFEIIGLNMLASVGWDPIQFVRQLFWLSLEPPGPEYGFSFVPLAEGGWFILAGLC
FTSSVILWWIRSYRRASALGMGKHVSWAFASAIFLMLVLGFIRPMMMGSWAEAVPYGIFP
HLDWTAAFSIRYGNLFYNPFHALSIVFLYGSVLL
>Prosthecomicrobium hirschii ATCC 27832T
PTWNIWQISIAPPDLKYGLGLAPLQEGGLWQIITVCAIGSFVSWALREVEICRKLGMDYH
VPFAFGVAIFAYVSLVVIRPVLLGAWGHGFPYGIFSHLDWVSNVGYQYLHFHYNPAHMIA
VSFFFTTTFALALHGSLILSAANPPKGEAMKTAEHENTFFRDTIGYSIGTLGIHRLGLLL
ALSAGFWSAVCIIISGPLWTRGWPEWWGWWLDLPFSHLLGRFGDAQIGPIYLGWTGLAAL
IFGITAFEIIGLNMWASVNWDPVQFVRQLPWLALEPPSPKWGISIPPMAEGGWWLLAGFC
LTASILLWWVRVYVRARALGMGTHVAWAFAAAIWLYLVLGFIRPLMMGSWSEAVPFGIFP
HLDWTAAFSIRYGNLFYNPFHCLSIAFLYGSTLL
>Novosphingobium fuchskuhlense DSM 25065T
GTWNPWLISIAPPDLKYGLGLAPLREGGFWQVITVCAIVSFTSWALREVEICRKLGMGYH
VPIAFGFAIFAYVSLVVIRPVLLGAWHFGFPYGIFSHLDWVSNTGYQYLHFHYNPAHMLA
VSFFFTTTLALALHGALVLSAVNPKEGETVKTPEYEDTFFRDLIGYSIGTLGIHRLGLLL
ALNAGFWSAICIIISGPLWTKGWPEWWNWWLNLPLVHLFGRFGQAQIGPVYLGWTGLLSL
LCGFTAFEIIGLNMMASVNWNPIQFVRLLPWLSLEPPGPEYGFSIVPLAKGGWWILAGMF
LTLSVLLWAIRTYRRARALGMGTHVFWAFMSAIWLFLVLGFIRPAFMGSWSEAVPFGIFP
HLDWTAAFSIRYGNLFYNPFHALSIAFLYGSTLL
>Porphyrobacter dokdonensis SM 17193T
PTLNPWLISINPPPVEYGLAFAPLKEGGYWQIITICAVVAFSSWVMRQAEISRKLGMSYH
VPFAFSVAVFAYVTLNVFRPFLMGAWGHGFPYGIWTHLEWVSNVGYAFGNFHYNPVHMLA
ITFFFTNCLALALHGGLVLSAVNPTGGTDVKTPEYEDTYFRDFIGYSVGTLGIHRVGLFL
ALNAGFWSAICIVISGTLYVGSWIEFWDFWKKIPHSYWMGKIGQAQLGPIYLGWLGVISL
AFGFMALFIIGMNFAAQVNWSPQAFMREFFWLSLDPPGPEYGFSFVPLDKGGWFIMTGAF
LTISVLTWWARTYYRAKALGMGMHIPWAFASAIWLFLVLGFIRPLLMGEWAQAVPYGIFS
HLDWTNNFSLLYGNLFYNPFHALSIVFLYGSALL
>Afifella marina IM 163
PTWNIWQISIAPPDLSYGLGLAPLREGGLWQLITICALGAFVSWALRQVEISRKLGMGYH
IPIAYSFAVFAYFTLVVIRPVLMGAWGHGFPYGIMSHLDWVSNVGYQYLHFHYNPAHMIA
VSFFFATTLALALHGGVILSAVNPQPGEAVKGPEHENTFFRDVVGYSIGSLGVHRLGLFL
ALSAAFWSAVCIVISGPFWTRGWPEWWGWWLNLPVSYWLGKIGDAQIGPVYLGLTGVASL
IFGFLAFEIIGLNMMASVNWSPIEFVRQLPWLALEPPPAELGFCVCPLDQGGWWQMAGFF
MTTSVLLWWVRTYRRATALGMGTHVAWAFMAAIWLMIVIGFLRPLLLGSWSEAVPFGIFP
HLDWTAAFSIRYGNLYYNPFHMLSIVFLYGATLL
>Afifella marina DSM 2698T
PTWNIWQISIAPPDLSYGLGLAPLREGGLWQLITICALGAFVSWALRQVEISRKLGMGYH
IPIAYSFAVFAYFTLVVIRPVLMGAWGHGFPYGIMSHLDWVSNVGYQYLHFHYNPAHMIA
VSFFFATTLALALHGGVILSAVNPQPGEAVKGPEHENTFFRDVVGYSIGSLGVHRLGLFL
ALSAAFWSAVCIVISGPFWTRGWPEWWGWWLNLPVSYWLGKIGDAQIGPVYLGLTGVASL
IFGFLAFEIIGLNMMASVNWSPIEFVRQLPWLALEPPPAELGFCVCPLDQGGWWQMAGFF
MTTSVLLWWVRTYRRATALGMGTHVAWAFMAAIWLMIVIGFLRPLLLGSWSEAVPFGIFP
HLDWTAAFSIRYGNLYYNPFHMLSIVFLYGATLL
>Allochromatium vinosum MT86
PTYNIWQISIAPPDLSYGLGMAPMTEGGLWQIITICAIGAFVSWALREVEICRKLGIGFH
IPFAFAFAIGAYLVLVVVRPILMGAWGHGFPYGILSHLDWVSNVGYQFLHFHYNPAHMLA
ITFFFTNCLALSMHGSLILSVTNPQKGEEVKTSEHENTFFRDIVGYSIGALAIHRLGLFL
ALSAVFWSAVCIVISGPFWTRGWPEWWNWWLELPFSYWAGKIGDAQIGPIYLGFTGTLSI
IFGFMAIFIIGFNMLASVDWNIIQFVKHFFWLGLEPPAPQYGLTIPPLSEGGWWLMAGFF
LTMSILLWWVRTYKRAEALGMSQHLSWAFAAAIFFYLSLGFIRPVMMGSWAEAVPFGIFP
HLDWTAAFSIRYGNLYYNPFHMLSIAFLYGSALL
>Roseiflexus sp. RS-1
GTFNILAMRIEPPPVSEGFNISPGKPGFFWFLTMVSATIAFIGWLLRQIDISLKLDMGME
VPIAFGAVVSSWITLQWLRPIAMGGWGHGFPLGITHHLDWVSNIGYQYYNFFYNPFHAIG
ITLLFASTLFLHMHGSAVLSEARRNISD-----QNIHVFWRNILGYSIGEIGIHRVAFWT
GAASVLFSNLCIFLSGTF-VKDWNAFWGFWDRMPHVGWMQRLGEGQVGPIYVGLWGVISF
ITFFASAFIILVDYGRQVEWNAVIYLREFWNLAVYPPPTEYGLSWNPWDKGGAWLAATFF
LHLSVLTWWARLYTRAKATRIGTHLAWGFASALSLYFVIYLFHPLALGNWSAAPGHGFRA
ILDWTNYVSIHWGNFYYNPFHMLSIFFLLGSTLL
>Roseiflexus castenholzii DSM 13941T
GTLNILAMRIEPPPVSQGLNVDPAQPGFFWFLTMVAATIAFVGWLLRQIDISLKLDMGME
VPIAFGAVVSSWITLQWLRPIAMGAWGHGFPLGITHHLDWVSNIGYQYYNFFYNPFHAIG
ITLLFASTLFLHMHGSAVLSEAKRNISD-----QNIHVFWRNILGYSIGEIGIHRVAFWT
GAASVLFSNLCIFLSGTF-VKDWNAFWGFWDKMPHVGWMQRLGEGQVGPIYVGLWGVISF
ITFFASAFIILVDYGRQVGWNPIIYLREFWNLAVYPPPTEYGLSWNPWDKGGAWLAATFF
LHISVLTWWARLYTRAKATGVGTQLAWGFASALSLYFVIYLFHPLALGNWSAAPGHGFRA
ILDWTNYVSIHWGNFYYNPFHMLSIFFLLGSTLL
>Ectothiorhodospira magna DSM 22250T
PTWNIWQISINPPDLSYGLGFAPLAEGGLWQLITICALGAFISWALRQAEIARKLGMGLH
IPIAFSVAVFAYFALVVIRPVLLGAWGHGFPYGIMSHLDWVSNTGYQFLHFHYNPAHMLA
IAFFFTTALALSMHGGLILSVTNPKKGETVKTPEYEDTFFRDVVGYSIGSLGIHRLGLFL
ALSAAFWSAVCIIISGPFWTQSWPEWWNWWLDLPLFYWAGKLGNAQIGPIYLGWTGLASI
LFGLIAILIIGFNFLAQVNWDVIQFIRQLFWLGLEPPQAEYGLGIPPLAEGGWWLMAGFF
LTTSILLWWVRVYRRARALNLGTHVAWAFAAAIFLYLSLGFFRPILMGDWSEAVPFGIFP
HLDWTTAFSLKYGNLYYNPFHMLCIAFLYGSAVL
>Ectothiorhodospira marina DSM 241T
PTWNVWQISIAPPDLSYGLGMAPLTEGGLWQFITMCAIGAFVSWALRQVEICNKLGMGYH
VPIAFGVAIFAYVTLVVFRPILLGAWGHGFPYGIMSHLDWVSNVGYQFLHFHYNPAHMLA
ITFFFTTALALSLHGGLILSVTNPKKGEPVKTPEYEDTFFRDTVGYSIGALGVHRLGLFL
ALNAAFWSAVCIILSGPFWTRSWPEWWNWWLNLPLMHLAGRFGNAQIGPIYLGYTGLFSI
LFGLIAILIIGFNFWAQVNWDPAQFVRQLFYLGLEPPAAEYGLGIPPLAEGGWWLMAGFF
LTASILLWWVRVYRRARALNLGTHVAWAFAAAIFLYLSLGFFRPLLMGDWSEAVPFGIFP
HLDWTTAFSLKYGNLYYNPFHMLCIAFLYGSALL
>Ectothiorhodospira marismortui DSM 4180T
PTWNIWQISINPPDLSYGLGLAPLDEGGLWQFITMCAIGAFVSWGLRQVEICNKLGMGYH
VPIAFGFAVLAYVTLVVFRPILLGAWGHGFPYGIMSHLDWVSNVGYQFLHFHYNPAHMLA
ITFFFTTALALSLHGGLILSVTNPKKGQAVKTPEYEDTFFRDTIGYSIGALGIHRLGLFL
ALNAAFWSAVCIIISGPFWTRSWPEWWNWWLDLPLVYWFGKIGSAQLGPIYLGWTGLLSI
VFGLTAILIIGFNFLAQVNYDVIQFIRQFFWLGLEPPQPEYGLGIPPLQEGGWWLMAGFF
LTTSLLLWWVRMYRRARALELGTHVAWAFASAIFLFLCLGFFRPLLMGDWSEAVPFGIFP
HLDWTTAFSLKYGNLYYNPFHMLSIAFLYGSALL
>Ectothiorhodospira mobilis DSM 237T
PTWNIWQISINPPDLSYGLGLAPLDEGGLWQFITMCAIGAFVSWGLRQVEICNKLGMGYH
VPIAFGVAVFAYVTLVVFRPILLGAWGHGFPYGIMSHLDWVSNVGYQFLHFHYNPAHMLA
ITFFFTTALALSLHGGLILSVTNPKKGQAVKTPEYEDTFFRDTIGYSIGALGIHRLGLFL
ALNAAFWSAVCIIISGPFWTRSWPEWWNWWLDLPLVYWFGKIGSAQLGPIYLGWTGLLSI
VFGLTAILIIGFNFLAQVNYDVIQFIRQLFWLGLEPPQPEYGLGIPPLQEGGWWLMAGFF
LTTSLLLWWVRMYRRARALELGTHVAWAFASAIFLFLCLGFFRPVLMGDWSEAVPFGIFP
HLDWTTAFSLKYGNLYYNPFHMLSIAFLYGSALL
>Roseateles terrae CCUG 52222T
GTWNLWRISIAPPDLKYGLGMAPLMEGGLWQLITVCAIGAFVSWMLREVEICRKLGMGYH
VPFAFGVAIFAYVTLVVIRPVLLGAWGHGFPYGIISHLDWVSNTGYQYLHFHYNPAHMLA
VSFFFATTFALSLHGALILSATNPAPGEVVKTAEHENTFFRDAIGYSIGTLGIHRLGLFL
ALSAGFWSAVCIVISGPFWTRGWPEWWSWWLNLPHVHWLGRLGDAQIGPIYLGWLGLCSL
ICGFIAIEIIGLNMFASVGWDPVQFVRQLPWLALEPPPPGYGLHLPPLNQGGWWLLAGLF
LTTSILLWWVRMYRRARKLGMGTHVAWAFAAAIWLYLVLGIIRPVLMGSFGEAVPFGIFP
HLDWTAAFSLRYGNLFYNPFHMLSIVFLYGSTLL
>Thiorhodococcus kakinadensis DSM 18858T
PTYNIWQISINPPDLSYGLGMAPLTEGGLWQIITICAIGAFGSWALREVEICRKLGIGFH
VPFAFSFAIGAYITLVVVRPILLGAWGNGFPYGILSHLDWVSNTGYQYLHFHYNPAHMLA
IAFFFTNCLALSMHGSLILSVTNPQEGECVKTGEHENTFFRDIVGYSIGALAIHRLGLFL
ALSAVFWSAVCIVISGPFWTRGWPEWWNWWLELPFSYWLGKIGDAQFGPLYLGFTGTLSL
IFGFVALFIIGFNMLASVDWNIIQFVKHFFWLALEPPAPQYGLSIPPLSEGGWWLMAGFF
LTMSIILWWVRTYKRAEALGMNQHLSWAFAAAIFFYLTLGFIRPVMMGSWAEAVPFGIFP
HLDWTAAFSIRYGNLYYNPFHMLSIAFLYGSALL
>Rhodovulum marinum JA 128T
GTFNPWTIHIAPPDISYGLSIAPLAEGGLWQFITLCAIGAFVSWALREVEISRKLGMGYH
VPIAFAFAILAYVTLVVFRPLLLGAWGYGFPYGIFSHLDWVSNTGYAYLHFHYNPAHMLA
VSLFFGTCLALALHGGLILSACNPEKGEEAKTPDHEDTFFRDFIGYSIGTLGIHRIGWLL
AINAVFFSAVCIIISGPLWTEGWPEWWTWWSNLPNFPILGWFGNAQLGPIYLGYAGVISI
FAGAWAFLIIGLNMLAQVDWSIVQFLRQGFWLALEPPSPEYGLRIPPLQDGGWYMIASFF
LLISVWAWWWRTYSLAVEHKMGKHIAWAFLAAIWLFMVLGFFRPLLMGSWSEMVPYGIFP
HLDWTTAFSIRYGNLYYNPFHALSIAFLYGSALL
>Rhodovulum visakhapatnamense DSM 17937T
GTFNPLKIHIAPPDLSYGLSIAPLAEGGLWQFITLCAIGAFVSWALREVEICRKLGIGYH
IPIAFSVAIFAYVTLQVFRPMLMGAWGHAFPYGIFTHLDWVSNTGYHYLHFHYNPFHMLG
VSLFFATCLALALHGGLILSACNPEKGEEAKTPDHEDSFFRDLIGYSIGTLGIHRAGWLL
AINAVFFSAVCIIISGPLWTEGWPEWWTWWSNLPHFSILGWLGNAQLGPIYLGYTGVISV
IAGAFAFLIIGLNMLAQVDWSLVQFLRQGFWLALEPPSPEYGLRIPPLKEGGWYMIASFF
LLIAVWAWWARTYMLAVEHKMGKHIAWAFLSAIWLFMVLGFFRPILMGSWSEMVPYGIFP
HLDWTTAFSIRYGNLYYNPFHALSIAFLYGSALL
>Marichromatium bheemlicum DSM 18632T
PTYNIWQISIAPPDLSYGLGMAPLTEGGLWQIITICAIGAFVSWALREVEICRKLGIGFH
IPFAFAFAIGAYLTLVVVRPVLMGAWGHGFPYGILSHLDWVSNVGYQFLHFHYNPAHMLG
ITFFFTTCLALSMHGSLILSVTNPXKGEEVKTGEHENTFFRDLVGYSIGALGIHRLGLFL
ALSAVFWSAVCIVISGPFWTRGWPEWWNWWLELPFSYWLGKIGDAQFGPIYLGFTGTLSL
IFGFIAILIIGLNMMATVDWNPIEFVRNFFWLALEPPAPQYGLSIPPLTEGGWWLMAGFF
LTASILLWWVRTYKRAADLGMSQYLSWAFAAAIFFYLSLGFIRPVMMGSWAEAVPFGIFP
HLDWTAAFSIRYGNLYYNPFHMLSIAFLYGSALL
>Ectothiorhodospira imhoffii JA 319
PTWNIWQISINPPDLSYGLGLAPLDEGGLWQFITMCAIGAFVSWGLRQVEICNKLGMGYH
VPIAFGVAVFAYVTLVVFRPILLGAWGHGFPYGIMSHLDWVSNVGYQFLHFHYNPAHMLA
ITFFFTTALALSLHGGLILSVTNPKKGQAVKTPEYEDTFFRDTIGYSIGALGIHRLGLFL
ALNAAFWSAVCIIISGPFWTRSWPEWWNWWLDLPLVYWFGKIGSAQLGPIYLGWTGLLSI
VFGLTAILIIGFNFLAQVNYDVIQFIRQLFWLGLEPPQPEYGLGIPPLQEGGWWLMAGFF
LTTSLLLWWVRMYRRARALELGTHVAWAFASAIFLFLCLGFFRPLLMGDWSEAVPFGIFP
HLDWTTAFSLKYGNLYYNPFHMLSIAFLYGSALL
>Phaeospirillum molischianum DSM 120T
PTWNLWQISIAPPDLSYGLAFAPLNEGGLWQFITICAIGAFVSWALRQVEIARKLGMGLH
VPFAFSFAILAYVTLVVIRPVLMGAWGFGFPYGIMSHLDWVSNVGYQFLHFHYNPAHMIA
ISFFFTTALALAMHGGIILSATNPGKGEQIKTAEHEDTFFRDAVGYSIGALGIHRLGLFL
AISAAFWSAVCIVISGPFWARGWPEWWGWWLNLPFSYWAGKIGNAQIGPIYLGGLGLASA
ICFGIAAAVVGLNFLAQVNWDWIQFVRQFFWLALEPPLPVYGLSFPPLAEGGWWLITGFF
LTASILLWWARMYTRAKALGLGTHVSWAFAAAIFFYLVLGFFRPILMGSWGEGVPFGIFP
HLDWTAAISIRFGNLYYNPFHMLSIAFLYGSAVL
>Nereida ignava DSM 16309T
DTWNPWLISIEPPELEVGLGMAPLAEGGLWQIITICAIGAFVSWAMREVEICRKLGMGYH
VPVAFGMAILAYVTLVVIRPVLMGAWGHGFPYGIFSHLDWVNNVGYAYGNFHYNPAHMIA
ITFFFTTTLALALHGSLILSAANPEKGEQMLSPDHEDTFFRDFIGYSIGPLGIHRLGLLL
ALNAGFWSAVCIVISGTIWFDAWSEWWYWYVELPFSTLAGWFGNAQLGPIYLGPLGVISM
ATGAIWFLMVGFSFWAQAGYNPAVFMRDLFYFSLEPPAPEYGLSFAPLAEGGMWIIASFF
LLVSVMTWWARSYVLAQQHKMGKHVFWAFGAAIWLFLVLGLIRPVLMGSWSEAVPYGIFS
HLDWTLNFSVTHGNLFYNPFHALSIVFLYGSTLL
>Thiohalocapsa marina DSM 19078T
PTWNIWRINIAPPDLSYGLGMAPLTEGGLWQIITICAIGAFVSWALRQVEISRKLGMGLH
VPFAFSFAILAYVTLVVIRPVLLGAWGHGFPYGIFSHLDWVSNVGYQYLHFHYNPAHMLA
ITFFFTNALALGLHGSLILSVANPQKGEPVKTGEHENTFFRDLVGYSIGALGIHRLGLFL
AINAAFWSAVCIVLSGPFWTRGWPEWWNWWLELPFNYWIGKIGDAQIGPIYLGFAGTASL
IFGFIAIEIIGFNMLASVNWSPVEFVKNFFWLALEPPPPSYGLSIPPLGDGGWWLMAGFF
LTVSILLWWVRTYQRAIALGTGTHVAWAFAAAIFFYLTLGFIRPLLMGSWGEAVPFGIFP
HLDWTAAISIRYGNFYYNPFHALSIAFLYGSAVL
>Rhodovulum kholense JA 297T
GTFNPLKIHIAPPDLSYGLSIAPLAEGGLWQFITLCAIGAFVSWALREVEICRKLGIGYH
IPIAFSVAIFAYVTLQVFRPMLMGAWGHAFPYGIFTHLDWVSNTGYHYLHFHYNPFHMLG
VSLFFATCLALALHGGLILSACNPEKGEEAKTPDHEDSFFRDLIGYSIGTLGIHRAGWLL
AINAVFFSAVCIIISGPLWTEGWPEWWTWWSNLPHFSNLGWLGNAQLGPIYLGYTGVISV
IAGAFAFLIIGLNMLAQVDWSLVQFLRQGFWLALEPPSPEYGLRIPPLKEGGWYMVASFF
LLISVWAWWARTYMLAVEHKMGKHIAWAFLSAIWLFMVLGFFRPLLMGSWSEMVPYGIFP
HLDWTTAFSIRYGNLYYNPFHALSIAFLYGSALL
>Allochromatium warmingii DSM 173T
PTYNIWQISIAPPDLSYGLGMAPLDQGGLWQIITICAIGAFVSWALREVEICRKLGIGFH
IPFAFAFAIGAYLVLVVVRPILMGAWGHGFPYGILSHLDWVSNVGYQFLHFHYNPAHMLA
ITFFFTNCMALSMHGSLILSVTNPQKGEEVKTSEHENTFFRDIVGYSIGALAIHRLGLFL
ALSAVFWSAVCIVISGPFWTRGWPEWWNWWLELPFSYWVGKIGDAQIGPIYLGFTGTLSI
IFGFFALFIIGFNMLASVDWNIIQFVKHFFWLALEPPAPQYGLSIPPLSEGGWWLMAGGF
LTASIMLWWVRTYKRAEALGMSQHLSWAFAAAIFFYLSLGFIRPVMMGSWAEAVPFGIFP
HLDWTAAFSIRYGNLYYNPFHMLSIAFLYGSALL
>Chromatium weissei DSM 5161
PTFNLWQISIAPPDLSYGLGMAPMAEGGLWQIITICAIGAFVSWALREVEICRKLGIGFH
IPFAFSFAIGAYLILVVVRPILLGGWGHGFPYGILSHLDWVSNVGYQFLHFHYNPAHMLA
ITFFFTNALALSMHGSLILSVTNPQEGEPTKTSEHENTFFRDIVGYSIGALAIHRLGLFL
ALSAVFWSAVCIVISGTFWTRGWPEWWNWWLELPFSYWAGKIGDAQIGPLYLGFTGTLSL
IFGFIALEIIGLNMLASVDWSPIELVKNLFWLALEPPAPSYGLSIPPLSEGGWWIMAGVF
LTASIILWWVRTYKRAAALGMSQHLSWAFAAAIFFYLSLGFIRPVMMGSWAEAVPFGIFP
HLDWTAAFSIRYGNLYYNPFHMLSIAFLYGSALL
>Marichromatium gracile DSM 203T
PTYNIWQISIAPPDLSYGLGMAPLTEGGLWQIITICATGAFVSWALREVEICRKLGIGFH
IPFAFAFAIGAYLTLVVVRPVLMGAWGHGFPYGILSHLDWVSNVGYQFLHFHYNPAHMLG
ITFFFTTCLALSMHGSLILSVTNPQKGEPVKTGEHENTFFRDLVGYSIGALGIHRLGLFL
ALSAVFWSAVCIVISGPFWTRGWPEWWNWWLELPFSYWLGKIGDAQFGPIYLGFTGTLSL
IFGFVAILIIGLNMMATVDWNPIEFVRNFFWLALEPPAPQYGLSIPPLTEGGWWLMAGFF
LTASILLWWVRTYKRAADLGMSQYLSWAFAAAIFFYLSLGFIRPIMMGSWAEAVPFGIFP
HLDWTAAFSIRYGNLYYNPFHMLSIAFLYGSALL
>Thiorhodococcus minor DSM 11518T
PTYNIWQISIAPPDLSYGLGMAPLTEGGLWQIITICAAGAFICWALREVEICRKLGIGFH
IPFAFAFAIGAYLVLVVVRPILLGAWGHGFPYGILSHLDWVSNVGYQFLHFHYNPAHMLA
ITFFFTNCLALSMHGSLILSVTNPQKGEEVKTSEHENTFFRDIVGYSIGALAIHRLGLFL
ALSAVFWSAVCIVISGPFWTRGWPEWWNWWLELPFSYWLGKIGDAQVGPIYLGFTGTLSL
IFGFTAIFIIGFNMLASVDWSIIQFVKHFFWLGLEPPAPQYGLSIPPLSEGGWWLMAGFF
LTMSILLWWVRTYKRAEALGMSQHLSWAFAAAIFFYLSLGFIRPIMMGSWAEAVPFGIFP
HLDWTAAFSIRYGNLYYNPFHMLSIAFLYGSALL
>Thiorhodococcus mannitoliphagus DSM 18266T
PTYNIWQISIAPPDLSYGLGMAPLTEGGLWQIITICAAGAFICWALREVEICRKLGIGFH
IPFAFAFAIGAYLVLVVVRPVLLGAWGHGFPYGILSHLDWVSNVGYQFLHFHYNPAHMLA
ITFFFTNCLALSMHGSLILSVTNPQKGEEVKTSEHENTFFRDIVGYSIGALAIHRLGLFL
ALSAVFWSAVCIVISGPFWTRGWPEWWNWWLELPFSYWLGKIGDAQIGPIYLGFTGTLSL
IFGFAALFIIGFNMLASVDWSVIQFLKHFFWLALEPPAPQYGLTIPPLSEGGWWLIAGGF
LTASILLWWVRTYKRAEALGMSQHLSWAFAAAIFFYLSLGFIRPLMMGSWAEAVPFGVFP
HLDWTAAFSIRYGNLYYNPFHMLSIAFLYGSALL
>Thiococcus pfennigii DSM 226
PAPNIFQINIAPPDISYGLQIPPFGEGLVWQLITICAAGAFISWALREVEIARKLGIGYH
VPIAFSFAIFAYLAATVIRPILLGSWGHGLTYGILGHLDWTNNIGFQQLNYHYHPGHMLA
ISFFFASAFALSLHGGIILSVTNPKKGEVVKTAEHENTFFRDVLGYSVGALGIHRLGLFL
ALSAGFWCAVLDFTTGTFWTRPWPEWWTWWLKFPPSYWLGKLGDTQIGPIYLGFWGIMSL
MSGFLAFMIVGIGMLASVSWNPIHFFKFFPWLALEPPPPHYGLHIPPLWDGGMWLIAGFF
FTLAFLLWWVRVYVRARDLGMGTHVAWGFAAAIWFFLNLGFFRPILMGSWSEGVPMGWFP
HLDWLTGLSLAYGNFYYNPFHMLGIGFMYGSALL
>Thiococcus pfennigii DSM 227
PAPNIFQINIAPPDISYGLQIPPFGEGLVWQLITICAAGAFISWALREVEIARKLGIGYH
VPIAFSFAIFAYLAATVIRPILLGSWGHGLTYGILGHLDWTNNIGFQQLNYHYHPGHMLA
ISFFFASAFALSLHGGIILSVTNPKKGEVVKTAEHENTFFRDVLGYSVGALGIHRLGLFL
ALSAGFWCAVLDFTTGTFWTRPWPEWWTWWLKFPPSYWLGKLGDTQIGPIYLGFWGIMSL
MSGFLAFMIVGIGMLASVSWNPIHFFKFFPWLALEPPPPHYGLHIPPLWDGGMWLIAGFF
FTLAFLLWWVRVYVRARDLGMGTHVAWGFAAAIWFFLNLGFFRPILMGSWSEGVPMGWFP
HLDWLTGLSLAYGNFYYNPFHMLGIGFMYGSALL
>Thiocapsa pendens DSM 236T
PTFNIWQISIAPPDLSYGLGMAPLDQGGLWQFITICAIGAFVSWALREVEIARKLGMGFH
VPVAFAFAIGAYITLVVIRPLLMGAWGHGFPYGILSHLDWVSNVGYQYLHFHYNPAHMLA
ITFFFTTCLALAMHGSLILSVTNPAKGEPVKTGEHENTFFRDLIGYSIGALGIHRLGLFL
ALSAVFWSAVCIVISGPFWTRGWPEWWNWWLELPFSYWAGKIGDAQIGPIYLGFTGVASL
LFGFIAIEIIGFNMAASVNWSPMAFLKNFFWLALEPPPPSYGLSIPPLSDGGWWLIAGFF
LTTSIILWWIRTYKRAADLGLSQWLSWAFASAIFFYLSLGFIRPVLMGSWAEAVPFGIFP
HLDWTAAFSIRYGNLYYNPFHMLSIAFLYGSALL
>Thiocapsa roseopersicina DSM 217T
PTFNLWQISIAPPDLSYGLGMAPLDQGGLWQFITLCAIGAFVSWALRQVEISRKLGIGFH
VPFAFSFAIGAFVTLVVIRPILMGAWGHGFPYGIMSHLDWVSNVGYQYLHFHYNPAHMLA
ITFFFTTCLALAMHGSLILSVTNPAKGEPVKTGEHENTFFRDLIGYSVGALGIHRLGLFL
ALSAVFWSAVCIVISGPFWTRGWPEWWNWWLELPFSYWAGKIGDAQIGPIYLGFTGVASL
LFGFIAIEIIGFNMAASVNWSPMEFLKNFFWLALEPPPPSYGLSIPPLGDGGWWLIAGFF
LTTSIILWWIRTYKRAADLGLSQWLSWAFAAAIFFYLSLGFIRPVLMGSWAEAVPFGIFP
HLDWTAAFSIRYGNLYYNPFHMLSIAFLYGSALL
>Thiocapsa rosea DSM 235T
PTFNIWQISIAPPDLSYGLGMAPLDQGGLWQFITLCAIGAFVSWALRQVEISRKLGIGFH
VPFAFSFAIGAFVTLVVIRPILMGAWGHGFPYGIMSHLDWVSNVGYQYLHFHYNPAHMLA
ITFFFTTCLALAMHGSLILSVTNPKKGEPVKTGEHENTFFRDLIGYSIGALGIHRLGLFL
ALSAVFWSAVCIVISGPFWTRGWPEWWNWWLELPFSYWAGKLGDAQIGPIYLGFTGVASL
LFGFVAIEIIGFNMAASVNWSPMEFLKNFFWLALEPPPPSYGLSIPPLGDGGWWLIAGFF
LTASIILWWVRTYKRAADLGLSQWLSWAFAAAIFFYLSLGFIRPVLMGSWAEAVPFGIFP
HLDWTAAFSIRYGNLYYNPFHMLSIAFLYGSALL
>Thiocystis violacea DSM 207T
PTYNIWQISIAPPDLSYGLGMAPLTEGGLWQIITFCAIGAFVSWALREVEICRKLGIGFH
IPFAFAFAIAAYLVLVVVRPILLGAWGHGFPYGILSHLDWVSNVGYQFLHFHYNPAHMLA
ITFFFTNCLALSMHGSLILSVTNPQEGEEVKTSEHENTFFRDIVGYSIGALAIHRLGLFL
ALSAVFWSAVCIVISGPFWTRGWPEWWNWWLELPFSYWLGKIGDAQIGPIYLGFTGTLSL
IFGFVALFIIGFNMLASVDWSVIQFVKHFFWLGLEPPAPQYGLSIPPLSEGGWWLMTGFF
LTMSIILWWVRTYKRAEALGMSQHLSWAFAAAIFFYLSLGFIRPVMMGSWAEAVPFGIFP
HLDWTAAFSIRYGNLYYNPFHMLSIAFLYGSALL
>Thiocystis minor DSM 178T
PTFNIWQISIAPPDLSYGLGMAPMTEGGLWQIITFCAIGAFVSWALRQVEISRKLGIGFH
VPFAFSFAIGAYITLVVIRPILLGGWGHGFPYGIMSHLDWVSNVGYQFLHFHYNPAHMLA
ITFFFTNALALAMHGSLILSVTNPQEGEPVKTSEHENTFFRDIVGYSIGALAIHRLGLFL
ALSAVFWSAVCIVISGPFWTRGWPEWWNWWLELPFSYWLGKIGDAQIGPIYLGFAGTLSL
IFGFFAIEIIGFNMLASVDWNPIEFVRNLFWLALEPPAPQYGLSIPPLSEGGWWLMAGFF
LTASILLWWVRTYKRAEALGMSQHLSWAFASAIFFYLCLGFIRPVMMGSWAEAVPFGIFP
HLDWTAAFSIRYGNLYYNPFHMVSIAFLYGSALL
>Thiohalocapsa halophila DSM 6210T
PTWNVWRINIAPPDLSYGLMMAPLTEGGLWQIITICAIGAFVSWALRQVEISRKLGIGLH
VPFAFAFAILAYVTLVVIRPVLMGAWGHGFPYGIFSHLDWVSNVGYQYLHFHYNPAHMLA
ITFFFTNALALALHGSLILSMVNPREGEPVKTSEHENTFFRDFIGYSIGALAIHRLGLFL
AINAGFWSAVCIVLSGPFWTRGWPEWWNWWLQLPFNYWLGKIGDAQIGPFYLGFAGVASL
ICGFIAIEIIGFNMLASVNWSPIEFIKNFFWLALEPPPPAYGLSIPPLGDGGWWLMAGFF
LTASIILWWIRTYQRAIALGTGTHVAWAFAAAIFFYLTLGLIRPVLMGSWGEAVPFGIFP
HLDWTAAISIRYGNFYYNPFHALSIVFLYGSAVL
>Thiolamprovum pedioforme DSM 3802T
PTFNIWQINIAPPDLSYGLGMAPLTEGGLWQIITFCAIGAFVSWALREVEICRKLGIGFH
VPFAFAFAIGAYITLVVIRPFLMGAWGHGFPYGILSHLDWVSNVGYQHLHFHYNPAHMIA
ITFFFTTCLALAMHGSLILSVTNPAKGEPVGTGEHENTFFRDLVGYSIGALGIHRLGLFL
ALAAVFWSAVCIVISGPFWTRGWPEWWNWWLELPFSYWAGKIGDAQIGPIYLGFTGTLSL
IFGFIAIEIIGFNMLASVNWNPIEFIKNFFWLALEPPPPSYGLSIPPLSDGGWWLMAGFF
LTVSIILWWIRTWKRAADLGMGQWLSWAFAAAIFFYLSLGFIRPIMMGSWAEAVPFGIFP
HLDWTAAFSIRYGNLYYNPFHMLSIAFLYGSALL
>Ectothiorhodospira variabilis DSM 21381T
PTWNIWQINIAPPDLSYGLGLAPLAEGGLWQFITICAIGAFVSWALRQVEICNKLGMGYH
VPIAFGVAIFAYVALVVIRPVLLGAWGHGFPYGIMSHLDWVSNVGYQFLHFHYNPAHMLA
ITFFFTTALALSLHGGLILSVTNPKKGEAVKTPEYEDTFFRDTVGYSIGALGVHRLGLFL
ALNAAFWSAVCIILSGPFWTRSWPEWWNWWLNLPLMHLAGRFGNAQIGPIYLGYTGLFSI
LFGLIAILIIGFNFWAQVNWDPAQFVRQLFYLGLEPPQAEYGLGIAPLAEGGWWQMAGFF
LTASILLWWVRVYRRARALNLGTHVAWAFAAAIFLYLSLGFFRPLLMGDWSEAVPFGIFP
HLDWTTAFSLKYGNLYYNPFHMLSIAFLYGSALL
>Ectothiorhodospira haloalkaliphila ATCC 51935T
PTWNIWQISINPPDLSYGLGFAPLTEGGLWQMITICALGAFVSWALRQAEIARKLGMGLH
IPIAFSVAVFAYFTLVVIRPVLLGAWGHGFPYGIMSHLDWVSNTGYQFLHFHYNPAHMLA
IAFFFTTALALSLHGGLILSATNPKKGEPVKTPEYEDTFFRDVVGYSIGALGIHRLGLFL
ALSAAFWSAVCIVISGPFWTQSWPEWWNWWLDLPLFYWAGKLGNAQIGPIYLGWTGLASI
LFGLMAILIIGFNFLAQVNWDVIQFFRQLFWLGLEPPQAQYGLGIPPLAEGGWWLMAGFF
LTTSILLWWVRMYRRARALNMGTHVAWAFAAAIFLYLSLGFFRPILMGDWSEAVPFGIFP
HLDWTTAFSLKYGNLYYNPFHMLCIAFLYGSAVL
>Ectothiorhodospira vacuolata DSM 2111T
PTWNIWQISINPPDLSYGLGFAPLTEGGLWQMITICALGAFVSWALRQAEIARKLGMGLH
IPIAFSVAVFAYFTLVVIRPVLLGAWGHGFPYGIMSHLDWVSNTGYQFLHFHYNPAHMLA
IAFFFTTALALSLHGGLILSATNPKKGEPVKTPEYEDTFFRDVVGYSIGALGIHRLGLFL
ALSAAFWSAVCIVISGPFWTQSWPEWWNWWLDLPLFYWAGKLGNAQIGPIYLGWTGLASI
LFGLMAILIIGFNFLAQVNWDVIQFFRQLFWLGLEPPQAQYGLGIPPLAEGGWWLMAGFF
LTTSILLWWVRMYRRARALNMGTHVAWAFAAAIFLYLSLGFFRPILMGDWSEAVPFGIFP
HLDWTTAFSLKYGNLYYNPFHMLCIAFLYGSAVL
>Halochromatium salexigens DSM 4395T
PTWNPWQISIAPPDLSYGLNMAPLTEGGLWQFITFCAIGAFVSWALRQAEIARKLGMGLH
VPIAFGFAILAYVTLVVIRPVLLGAWGHGFPYGIFSHLDWVSNVGYQYLHFHYNPAHMLA
ITFFFTNALALALHGSLILSMTNPAKGEPVKTGEHENTFFRDLVGYSIGALGIHRLGLFL
AINAAFWSAVCIVISGPFWTRGWPEWWNWWLELPFSYWIGKIGDAQIGPIYLGFAGVASL
VCGFIAIEIIGFNMLASVNWSPIEFLKNFFWLALEPPPPAYGLSIPPLGDGGWWLMAGFF
LTASIILWWVRTYQRAIDLGTGTHVAWAFAAAIFFYLTLGFIRPVLMGSWGEAVPFGIFP
HLDWTAAISIRYGNFYYNPFHALSIAFLYGSAVL
>Halorhodospira halophila IM9622
DTFNLWQISIAPPDLSYGLALAPMMEGGLWQIITVCALGAFITWALRQAEISKKLGMGYH
VPVAFAVAILAYATLVVFRPLLMGAWGHGFPYGILSHLDWVSNVGYQYLHFHYNPAHMLA
VTFFFTTTLALALHGGLILSVTNPKKGEPVKTAEHENTFFRDVIGYSIGSLGIHRLGLFL
ALNAGFWSAVCIIISGPFWTRGWPEWWNWWLNVPHSWLLGKIGDAQVGPIYLGTTGVMSI
LFGIVSIVIIGMNMLASVDWSPLEFIRQFFWVALEPPPPEYGLSLPPLNDGGWWLIAGFT
LTLSVLLWFARTYNRARALGLGTHVAWAFAAAIFLFLAIGFIWPVLMGSWAKSVPFGIFP
HLDWTTAFSLRYGNLYYNPFHMLSIVFLFGSALL
>Halochromatium roseum DSM 18859T
PTWNPWEINIAPPDLSYGLGMAPLMEGGLWQFITICAIGAFVSWALRQAEIARKLGMGLH
VPIAFGFAILAYVTLVVIRPVLLGAWGHGFPYGIFSHLDWVSNVGYQYLHFHYNPAHMLA
ITFFFTNALALALHGSLILSMTNPQKGEPVKTGEHENTFFRDLVGYSIGALGIHRLGLFL
AINAAFWSAVCIVLSGPFWTRGWPEWWNWWLELPFSYWIGKIGDAQIGPIYFGFAGIASL
ICGFIAIEIIGFNMLASVDWSPIQFVKNFFWLALEPPPPAYGLSIPPLGDGGWWLMAGFF
LTASIILWWIRTYQRAIALGTGTHVAWAFAAAIFFYLTLGFIRPVLMGSWGEAVPFGIFP
HLDWTAAISIRYGNFYYNPFHALSIAFLYGSAVL
>Thiocystis gelatinosa DSM 215T
PTFNIWQISIAPPDLSYGLGMAPMTEGGLWQIITFCAIGAFVSWALRQVEISRKLGIGFH
VPFAFSFAIGAYITLVVIRPILLGAWGHGFPYGIMSHLDWVSNVGYQFLHFHYNPAHMLA
ITFFFTNALALAMHGSLILSVTNPQEGEPVKTSEHENTFFRDIVGYSIGALAIHRLGLFL
ALSAVFWSAVCIVISGPFWTRGWPEWWNWWLELPFSYWLGKIGDAQIGPIYLGFAGTLSL
IFGFFAIEIIGFNMLASVDWSPIEFVRNLFWLALEPPAPQYGLSIPPLSEGGWWLMAGFF
LTASILLWWVRTYKRAEALGMSQHLSWAFASAIFFYLCLGFIRPIMMGSWAEAVPFGIFP
HLDWTAAFSIRYGNLYYNPFHMVSIAFLYGSALL
>Roseospira mediosalina BN180T
PGATIWEINIAPPDLSYGLMPAPMAEGGLWQIITICAIGAFVSWALREVEICNKLGIGYH
VPIAFSFAIGAYITLVVIRPVLMGAWGHGFPYGILSHLDWVSNVGYQHLHFHYNPAHMLG
ITFFFTTCLALAMHGGLILSATNPGKGDVVKLPEHENTFFRDFIGYSVGPLGIHRLGLFL
ALSAVFWSAVCIVISGPWWTRGWPEWWTWWLDLPFSRIAGWFGDAQIGPIYLGFYGVLSL
AFGLVAFEIIGLNMMASVDWNPIQFVRLLPWLALEPPGPEYGLSIPPLNEGGWWLMAGFF
LTASLLLWFVRTYRRATELGMGTHIAWAWASAIFLFLSIGLFRPVFMGGWSESVPFGIFA
HLDWTAAFSVRYGNLYYCPFHMLTIAFLYGSALL
>Pararhodospirillum photometricum DSM 122T
PTWNPLRINIAPPDLSYGLGFAPLMKGGLWQLITICAIGAFVSWALRQVEIARKLGMGLH
IPFAFSFAIFAYLALVVIRPLLLGAWGHGFPYGILSHLDWVSNIGYQFLHFHYNPAHMIG
ITFFFTNCMALAMHGSIILSASNPGKGEKVKGSEHENTFFRDVVGYSIGTLGIHRLGVFL
AISAAFWSAVCIILSGPFWTRGWPEWWNWWLQFPFVWLLGKIGDAQFGPIHLGVAGTVSA
VLFAFAFLIIGANFLASVDWNPIEFIRLLPWLALEXPAPELGLGLAPMNAGGWWQITGFF
LTMSLLVWWWHVYNRARALGLGTHMAWAFASALFLYLTLGFIRPLLLGNWGEAVPFGLFA
HLDWTAAFSLRYGNLYYNPFHMLSIAFLYGSAVL
>Halorhodospira halophila IM 9626
DTFNLWQISIAPPDLSYGLALAPMMEGGLWQIITVCALGAFIAWALRQAEISKKLGMGYH
VPVAFAVAILAYATLVVFRPLLMGAWGHGFPYGILSHLDWVSNVGYQYLHFHYNPAHMLA
VTFFFTTTLALALHGGLILSVTNPKKGESVKTAEHENTFFRDVVGYSIGSLGIHRLGLFL
ALNAAFWSAVCIIISGPFWTRGWPEWWNWWLNVPHSWLLGKIGDAQVGPIYLGTTGVMSI
LFGLLSIVIIGMNMLASVDWSPIEWIRQFFWVALEPPPPEYGLSLPPLNDGGWWLIAGFT
LTLSILLWWVRTYNRARALGLGTHVAWAFAAAIFLFLAIGFIWPVLMGSWAKSVPFGIFP
HLDWTTAFSLRYGNLYYNPFHMLSIVFLFGSALL
>Halorhodospira neutriphila DSM 15116T
DTWTLWQINIAPPDLSHGLELAPLEEGGLWQLITICALGAFTTWAFRQAEISKKLGMGYH
VPWAFAVAIFAYASLVVIRPLLMGAWGHGFPYGILSHLDWVSNVGYQYLHFHYNPAHMLA
ITFFFTTTLALSLHGGLILSVTNPKKGEPVKTAEHENSFFRDFIGYSIGSLGIHRLGLFL
ALNAAFWSAVCIIVSGPFWTQGWPEWWNWWLEIPFSYWLGKIGDAQLGPVYLGATGLMSL
IFFFISFEIIGLNLLASVDYNPLEFLRQFFWLALEPPPAEYGLSIPPLNEGGWHLLAGFF
LTASILLWWVRSYRRARALGLGTHVAWAFAAAIWLYLVIGFIRPVLMGSWGEGVPFGIFP
HLDWTTAFSQRYGNLFYNPFHMLSIAFLFGSALL
>Rubrivivax gelatinosus IL144
PTWNLWQISIAPPDLKYGLGVAPLMEGGLWQIITVCAIGAFVSWALREVEICRKLGMQYH
VPIAFSFAILAYVTLVVIRPILMGAWGHGFPYGIFSHLDWVSNVGYQYLHFHYNPAHMLA
ITFFFTTTLAMSMHGGLILSAANPKKGEPMKTTDHEDTFFRDAVGYSIGSLGIHRLGLFL
ALSAAFWSAVCIVISGPFWTRGWPEWWGWWLNLPQIHLLGRLGMAQIGPIYLGPLGILSI
VFGSLAIMIIGFNMLASVGWNPIEFFRQFFWLALEPPSPKYGLKLPPLNDGGWWLMAGLF
LTISILLWWVRMYTRARALGMGTHVAWAFAAAIWLYLVLGFIRPVLMGSWSEAVPFGIFP
HLDWTAAFSLRYGNLFYNPFHALSIAFLYGATLL
>Halorhodospira halochloris DSM 1059T
ETWSIFQLVLAPPNLENGFALAPLDEGGLWQIVTACAIGAFVSWALREVEISRKLGIGYH
IPFAFGVAISFFVLAQLGRPLLLGGWGHAFPYGIIAHLDWVNNVGYQNLHYHYHWAHMLG
CSLFFATSFALALHGGLILSVTNPKKGEVVKTAEHENTFFRDFVGYSIGSLGIHRLGLAL
ALSTSISCIFGILTTGPFWSRGWPEWWTWWPQIPFSYLLGKIGDAQVGPIYLGATGVVAS
LGFLIFCLMVGFNWLAAVDWSVREVFRQFWWLAVEVPPPEYGLRIPPFNDGGWFLWGLAI
CSLSLLMWWARTYIRARALGLGTHVAWAFAAALWFYFIITIIRPVAIGSWDESLPIGMFA
HLDWLVAISERYGNFYYNPFHMLSIAFCFGSALL
>Halorhodospira halophila Imhoff 9630
DTFNLWQISIAPPDLSYGLALAPMMEGGLWQIITVCALGAFIAWALRQAEISKKLGMGYH
VPVAFAVAILAYATLVVFRPLLMGAWGHGFPYGILSHLDWVSNVGYQYLHFHYNPAHMLA
VTFFFTTTLALALHGGLILSVTNPKKGESVKTAEHENTFFRDVVGYSIGSLGIHRLGLFL
ALNAAFWSAVCIIISGPFWTRGWPEWWNWWLNVPHSWLLGKIGDAQVGPIYLGTTGVMSI
LFGLLSIVIIGMNMLASVDWSPIEWIRQFFWVALEPPPPEYGLSLPPLNDGGWWLIAGFT
LTLSILLWWVRTYNRARALGLGTHVAWAFAAAIFLFLAIGFIWPVLMGSWAKSVPFGIFP
HLDWTTAFSLRYGNLYYNPFHMLSIVFLFGSALL
>Thiococcus pfennigii Pfennig 8320
PAPNIFQINIAPPDISYGLQIPPFGEGLVWQLITICAAGAFISWALREVEIARKLGIGYH
IPIAFSFAIFAYLAATVIRPILLGSWGHGLTYGILGHLDWTNNIGFQQLNYHYHPGHMLA
ISFFFASAFALSLHGGIILSVTNPKKGEVVKTAEHENTFFRDVLGYSIGALGIHRLGLFL
ALSAGFWCAVLDFTTGTFWTRPWPEWWTWWLKFPPSYWLGKIGDTQIGPIYLGFWGILSL
MSGFLAFLMVGIGMLASVSWNPLHFFKYFPWLALEPPPAHYGLHIPPLWDGGMWLIAGFF
FTLAFLAWWIRVYVRARDLGMGTHVAWGFAAAIWFFLNLGFFRPILMGSWSEGVPMGWFP
HLDWLTGLSLAYGNFYYNPFHMLGIGFMYGSALL
>Lamprobacter modestohalophilus DSM 25653T
PTWNPWEINIAPPDLSYGLGMAPLLEGGLWQFITICAIGAFVSWALRQAEIARKLGMGLH
VPIAFGFAILAYVTLVVIRPVLLGAWGHGFPYGIFSHLDWVSNVGYQYLHFHYNPAHMLA
ITFFFTNALALALHGSLILSMTNPQKGEAVKTGEHENTFFRDLVGYSIGALGIHRLGLFL
AINAAFWSAVCIVLSGPFWTRGWPEWWNWWLELPFSYWIGKIGDAQIGPIYFGFAGIASL
ICGFIAVEIIGFNMLASVDWSPIQFVKNFFWLALEPPPPAYGLSIPPLGDGGWWLMAGFF
LTASIILWWIRTYQRAIALGTGTHVAWAFAAAIFFYLTLGFIRPVLMGSWGEAVPFGIFP
HLDWTAAISIRYGNFYYNPFHALSIAFLYGSAVL
>Rhodoblastus acidophilus  DSM 137T
HVWNIWQINIAPPDLKYGLGLAPLKEGGIWQIVTVCALGAFGSWALREVEICRKLGIGYH
VPIAFGFAILAYTTLVVFRPVLMGAWGYGFPYGILSHLDWVSNTGYQYLHFHYNPAHMLA
ITFFFTTCLALAMHGAVIVSAANPRQGETVRPTEYEDWFFRDVVGYSIGTLGIHRLGLFL
ALSAVFWSAVCILISGPFWTKGWPEWWNWWLNLPISYWLGFIGNAQIGPLYLGTLGVFSL
LFGFVAFEIIGLNMLASVHWDPIQFVRQLPWLALEPPKPEYGIKLPPLAEGGWWLMAGFC
MTMSVLLWWARVYRRAVALGLSTHMAWAFASAIWLMLCMGFIQPLLMGHFSEGVPFGIFP
HLDWTAAFSLRYGNLYYNPFHMLSIAFLYGSALL
>Rhodopseudomonas palustris DSM 126
PTWNLWQISVNPPDAKYGLGFAPLAEGGIWQWVSICATGAFVTWALREVEICRKLGIGFH
VPFAFSFAIFAYVTLVVIRPVLMGSWSYGFPYGIFTHLDWVSNTGYSYGQFHYNPAHMIA
ITFFFTTCLALALHGGLVLSALNPDRGEPVKSPEHENTVFRDLVGYSIGTIGIHRLGLFL
ALSAVFFSAVCMIISGPVLAEGWPDWWNWWRNLPFNYWLGKIGDAQVGPVYLGFTGVCSL
LCGFVAIEIIGLNMLASVDWSPIEFLRQFCWLALEPPKPEYGLTIPPLKEGGWWLMAGFF
LTVSIALWWVRTYRRSRALGMGTHVSWAFASAILLYLALGFIQPLLMGSWSEAPPFGVFP
HLDWTNNFSIKYGNLYYNPFHCLSIAFLYGSALL
>Afifella marina IM 167
PTWNIWQISIAPPDISYGLALAPLREGGLWQLITICALGAFGSWALRQVEISRKLGMGYH
IPVAYGFAVFAYFTLVVIRPVLMGAWGHGFPYGIMSHLDWVSNVGYQFLHFHYNPAHMIA
VSFFFATTLAMALHGGVILSAVNPQPGEAVKGSEHENTFFRDVVGYSIGSLGVHRLGLFL
ALSAAFWSAVCIVISGPLWSRGWPEWWGWWLNLPMSYWLGKIGDAQVGPIYLGLTGIASI
FFGFLAFEIVGLNMMASVNWSPVEFVRQLPWLGLEPPPQEMGFCVCPLDKGGWWQMAGFF
MTTSVLLWWVRTYRRATALGMGTHVAWAFAAAIWLMLVIGFIRPLLLGSWSEAVPFGIFP
HLDWTAAFSIRYGNLYYNPFHMLSIVFLYGATLL
>Rhodospirllum rubrum DSM 1068
PSWTFWQISINPPDVSYGLAMAPMAKGGLWQIITFSAIGAFVSWALREVEICRKLGIGYH
IPFAFAFAILAYVSLVVIRPVMMGAWGYGFPYGFMTHLDWVSNTGYQYANFHYNPAHMLG
ITFFFTTCLALALHGSLILSAANPGKGEVVKGPEHENTYFQDTIGYSVGTLGIHRVGLIL
ALSAVVWSIICMILSGPIYTGSWPDWWLWWQKLPFSYWLGKIGDAQIGPIYLGTTGVLSL
VFGFFAIEIIGFNLLASVNWSPMEFGRQFFWLGLEPPAAEYGLGFAPLAEGGWWQIAGFF
LTTSILLWWVRMYRRARALKMGTHAAWAFASAIFLYLSLGFIRPLLMGDFSESVPFGIFP
HLEWTNSFSLNYGNFFYNPFHMLSIAFLYGAALL
>Rhodocyclus tenuis Imhoff 230
PTWNLWQISIAPPDLKYGLGVAPLREGGLWQAITVCAIGAFVSWALREVEICRKLGIGFH
IPFAFSFAILAYITLVVIRPVLMGAWGHGFPYGIMSHLDWVSNTGYQYLHFHYNPGHMLG
IAFFFTTTLALALHGSLILSATNPGKGQVVKTAEHENTFFRDVVGYSIGALAIHRLGLFL
ALSAAFWSAVCIVISGPFWTHGWPEWWSWWLQMPFMYWLGKIGDAQIGPLYLGFTGVASL
VCGFIAIEIIGLNMAAQVGWSPMEFVRQLPWLALEPPPAKYGLSFPPLAEGGWWLMAGFF
LTLSILLFWVRTYRRAVALGMGTHVAWAFASAIWLYLVLGFIRPVMMGSWSEAVPFGIFA
HLDWTAAFSIRYGNLYYDPFHMLSIAFMYGATLL
>Thiocystis violacea DSM 208
PTYNIWQISIAPPDLSYGLGMAPLTEGGLWQIITICAAGAFVAWALREVEICRKLGIGFH
VPFAFAFAIGAYLVLVFVRPILLGAWGHGFPYGILSHLDWVSNVGYQFLHFHYNPAHMLA
ITFFFTNCLALSMHGSLILSVTNPQEGEEVKTSEHENTFFRDIVGYSIGALAIHRLGLFL
ALSAVFWSAVCIVISGPFWTRGWPEWWNWWLELPFSYWLGKIGDAQIGPIYLGFTGTLSL
IFGVAALFIMGFNMLASVDWSVIQFVKHFFWLALEPPAPQYGLSIPPLSEGGWWLIAGGF
LTASILLWWVRTYKRAEALGMSQHLSWAFAAAIFFYLSLGFIRPIMMGSWAEAVPFGVFP
HLDWTAAFSIRYGNLYYNPFHMLSIAFLYGSALL
>Ectothiorhodosinus mongolicus DSM 15479T
PTWNIWQINIAPPDLSYGLALAPMMEGGLWQMITVCAIGAFGSWVLRQVEISNKLGMGYH
IPIAFGVAVFAYITLVVIRPILLGAWGHGFPYGIFSHLDWVSNTGYQFLHFHYNPAHMLA
ITFFFTTALALSLHGALILSATNPPKGEAVKTPEYEDTFFRDAIGYSIGALGIHRLGLFL
ALSAGFWSAVCIVISGPFWTRSWPEWWNWWLELPLVHLFGRVGNAQVGPIYLGYLGILAI
LSGLVAFLIIGFNFWASVNWDPVQFVRQLFWLALEPPQAQYGLGIPPLAEGGWWLMAGFF
LTASLLLWWLRMYRRARALKMGTHVAWAFASAIFLFLTLGFFRPILMGDWSEAVPFGIFP
HLDWTTAFSLKYGNLYYNPFHALSIAFLYGSALL
>Rubrivivax gelatinosus DSM 1709T
PTWNLWQISIAPPDLKYGLGVAPLMEGGLWQIITVCAIGAFVSWALREVEICRKLGMQYH
VPIAFGFAIFAYVTLVVIRPVLMGAWGHGFPYGIFSHLDWVSNVGYQYLHFHYNPAHMLA
ITFFFTTTLAMSMHGGLILSAANPKKGEPMKTTDHEDTFFRDAVGYSIGSLGIHRLGLFL
ALSAAFWSAVCIVISGPFWTRGWPEWWGWWLNLPQIHLLGRLGMAQIGPIYLGPLGILSI
VFGSLATMIIGFNMLASVGWNPIEFFRQFFWLALEPPSPQYGLKLPPLNDGGWWLMAGLF
LTISILLWWVRMYTRARALGMGTHVAWAFAAAIWLYLVLGFIRPVLMGSWSEAVPFGIFP
HLDWTAAFSLRYGNLFYNPFHALSIAFLYGATLL
>Rubrivivax gelatinosus IM 456
PTWNLWQISIAPPDLSYGLGVAPLLEGGLWQLITVCAIGAFVSWALREVEICRKLGMQLH
VPIAFGFAILAYVTLVVIRPLLMGAWGHGFPYGIFSHLDWVSNVGYQYLHFHYNPAHMLA
ITFFFTTTLAMSMHGGLILSAANPKKGEPMKTTDHEDTFFRDAVGYSIGSLGIHRLGLFL
ALSAAFWSAVCIVISGPFWTRGWPEWWGWWLNMPQVHLLGRLGMAQIGPIYLGPIGILSI
VFGSLATLIIGLNMLASVGWDPIQFLRQFFWLALEPPSPKYGLKLPPLNDGGWWLMAGLF
LTISILLWWVRMYTRARALGMGTHVAWAFAAAIWLYLVLGFIRPVLMGSWSEAVPFGIFP
HLDWTAAFSLRYGNLFYNPFHALSIAFLYGATLL
>Rhodovulum adriaticum DSM 2781T
GTFNPWVIHIAPPDLSYGLGIAPLEEGGLWQFITVCAIGAFVSWALREVEISRKLGIGYH
VPIAFSVAIFAYLCLEVFRPLLMGAWGHAFPYGIFSHLDWVSNTGYAYLHFHYNPFHMLG
VTLFFTTCLALALHGGLILSACNPEEGEEAKTPDHEDAYFRDLIGYSIGTLGIHRIGWLL
AMNAVFFSAVCIIISGPLWTEGWPEWWTWWSNMPHFSILGWFGNAQLGPIYLGYSGVISI
FAGLTAFVIIGLNMLSQVDWSIVQFLRQGFWLALEPPSPEYGLQIPPLHDGGWYMIASFF
LLVSVWAWWVRTYQLAVEHKMGKHIAWAFLAAIWLFMVLGFFRPILMGSWSEMVPYGIFP
HLDWTTAFSIRYGNLYYNPFHALSIAFLYGSALL
>Thiocapsa imhoffii DSM 21303T
PTFNIWQINIAPPDLSYGLGMAPLSEGGLWQIITFCAIGAFVSWALREVEICRKLGIGYH
VPFAFAFAIGAYLTLVVIRPILMGAWGHGFPYGIMSHLDWVSNVGYQYLHFHYNPAHMLA
ITFFFTTCLALAMHGSLILQVTNPKKGEPVKTGEHENTFFRDLIGYSIGALGIHRLGLFL
ALSAVFWSAVCIVISGPFWTRGWPEWWNWWLELPFSYWAGKIGDAQIGPIYLGFTGVASL
IFGFIAIEIIGFNMLASVNWNPIEFVKQFFWLALEPPPPSYGLSIPPLTDGGWWLMAGFF
LTASIILWWVRTYKRAADLGLSQWLSWAFASAIFFYLTLGFIRPVMMGSWAEAVPFGIFP
HLDWTAAFSIRYGNLYYNPFHMLSIAFLYGSALL
>Halorhodospira abdelmalekii DSM 2110T
ETWSILQLVLAPPNLDNGFALAPLDEGGLWQIVTACAIGAFVSWALREVEISRKLGIGYH
IPAAFGVAISFFVLAQLGRPLLMGGWGHAFPYGIIAHLDWVNNVGYMNLHYHYHWAHMLG
CSLFFATAFALALHGGLILSATNPKKGECVKTAEHENTFFRDFVGYSIGSLGIHRLGLAL
ALSTSISCIFGILTTGPFWTRGWPEWWTWWPQIPFSYWLGKIGDAQIGPVYLGATGVAAT
VGFLVFCLMVGWNWMAAVDYSVREVFRQFWWLAVEVPPPEYGLRIPPFNEGGWFMWGLAI
CSLSLLLWWARTYIRARALGMGTHVAWAFAAALWFYFIIVLIRPIAIGSWNESLPIGMFA
HLDWLVAISERYGNFYYNPFHMLSIAFCFGSALL
>Chromatium okenii DSM 169T
PTFNLWQISIAPPDLSYGLGMAPMAEGGLWQIITICAIGAFVSWALREVEICRKLGIGFH
IPFAFSFAIGAYLVLVVVRPILLGGWGHGFPYGILSHLDWVSNVGYQFLHFHYNPAHMLA
ITFFFTNALALSMHGSLILSVTNPQEGEVVKTSEHENTFFRDIVGYSIGALAIHRLGLFL
ALSAVFWSAVCIVISGPFWTRGWPEWWNWWLELPFSYWAGKIGDAQIGPLYLGFTGTLSL
IFGFIALEIIGLNMLASVDWSPIELVKNLFWLALEPPAPSYGLSIPPLSEGGWWIMAGVF
LTASIILWWVRTYKRAAALGMSQHLSWAFAAAIFFYLSLGFIRPVMMGSWAEAVPFGIFP
HLDWTAAFSIRYGNLYYNPFHMLSIAFLYGSALL
>Rhodovibrio salinarum DSM 9154T
PTWNIWRINIAPPDLSYGLALAPLQDGGLWQLITICAIGAFVSWALRQVEISRKLGMGLH
VPFAFGVAIFAYITLVVFRPLLLGAWGHGFPYGILSHLDWVSNVGYQYLHFHYNPAHMLA
VSFFFTTTFALALHGSAILSAANTKDDEPVKAAEHEDNFFRDFIGYSIGPLGIHRLGLFL
ALNAGFWSAVCIIISGPIWTRGWPEWWWWWLELPHNSWLGRLGHSQLGPIYLGWYGIASI
LCGFIAIEIIGLNMFASVDWDPIQFVRQGPWLALEPPPPEYGLSLPPLNEGGWWLMAGFF
LTSAILLWWVRTYRRAVQLGMGTHVAWAFASAIWLYLVLGLIRPVMMGSWAEAVPFGIFP
HLDWTAAFSIRYGNLFYNPFHMLSIAFLYGSTLL
>Rhodobacter blasticus DSM 2131T
GVWNPQLISIEPPSVENGLAFAPLAEGGLWQLITICALGAFISWALREVEICRKLGIGLH
IPFAFSFAILAYAVLVVFRPLLMGSWGYAFPYGIWTHLDWVSNTGYTYGNFHYNPAHMLG
ISFFFTTALALALHGALVLSAANPEKGQEMKTADHEDTFFRDLVGYSIGTLGIHRLGLLL
ALMAVFWSAVCMIITGTIWFDQWSNWWYWWVELPNWTLLGWFGNAQIGPIYLGGWGTVSL
ISGVLWFMTIGAWFWYEAGFNPAVFMRDLFYLSLDAPDAKYGLGVPRDAEGIMWFIASFF
MFVAVWSWWIRTYTRAAALGMGKHTAWAFLSAIWLWMVLGFIRPILMGSWSEAVPYGIFT
HLDWTNNFSLTYGNLFYNPFHGLSIAFLYGSALL
>Rhodobaca bogoriensis DSM 18756T
GTWNPWLISINPPPLSYGLGPAPLLEGGLWQIVTICAIGAFVSWMLREVEICRKLGMGYH
VPFAFGVAIFAYLTLVVFRPILMGAWGHAFPYGIWTHLDWVSNVGYTYGNFHYNPAHMIA
VTFFFTTTLALALHGALVLSAANPKKGDTMKTPDHEDTFFRDLIGYSVGTLGIHRLGLLL
ALNAGFWSAVCIVISGTIWFDQWVFWWDWWLDLPFSSLLGWFGNAQLGPIYLGTMGVISL
AAGTIWFVMVGMWFWDQAGYNPAVFLRDLFWLSLDPPAPEYGLSMPPMREGGYYLIASFF
LLISVMAWWVRTYLRAEALGMGKHVAWAFASAIWLFLVLGLFRPILMGSWSEAVPYGIFT
HLDWTNLFSLRYGNLFYNPFHALSIAFLYGSALL
>Cereibacter changlensis DSM 18774T
GTWNPWLISINPPPVSAGLAAAPLHAGGLWQVITICAIGAFVSWALREVEICRKLGIGYH
IPVAFAFAIFAYITLVVIRPVLMGAWGYGFPYGIWTHLDWVSNTGYTYGNFHYNPAHMIA
ITFFFTNALALALHGALVLSAANPEKGKEMRGPDHEDTFFRDLVGYSIGTLGIHRLGLLL
ALNATFFSAVCMIISGTIWFDEWATWWTWWVDLPFFTLLGYFGNAQLGPIYLGSLGVLSL
IAGGLWFFTIGFWFWYQAGWNPAVFMRDLFYFSLEPPAPEYGLTLAPLKEGGLWLIASFF
MLVSVWAWWARTYLRAKALGMGTHTSWAFLSAIWLWMVLGLIRPVLMGEWAQAVPYGIFS
HLDWTNMFSLTYGNLFYNPFHALSIAFLYGSALL
>Rhodocyclus tenuis DSM 109T
PTWNLWQISIAPPDLKYGLGVAPLREGGLWQAITVCAIGAFVSWALREVEICRKLGIGFH
IPFAFSFAILAYITLVVIRPVLMGAWGHGFPYGIMSHLDWVSNTGYQYLHFHYNPGHMLG
IAFFFTTTLALALHGSLILSATNPGKGQVVKTAEHENTFFRDVVGYSIGALAIHRLGLFL
ALSAAFWSAVCIVISGPFWTHGWPEWWSWWLQMPFMYWLGKIGDAQIGPLYLGFTGVASL
VCGFIAIEIIGLNMAAQVGWSPMEFVRQLPWLALEPPPAKYGLSFPPLAEGGWWLMAGFF
LTLSILLFWVRTYRRAVALGMGTHVAWAFASAIWLYLVLGFIRPVMMGSWSEAVPFGIFA
HLDWTAAFSIRYGNLYYDPFHMLSIAFMYGATLL
>Rhodothalassium salexigens DSM 2132T
PTWNVWQINIAPPDLKYGLGLAPLMDGGLWQIITICAIGAFVSWALREVEICRKLGMGLH
VPIAFGVAIFAYVTLVVIRPLLLGAWGHGFPYGIMSHLDWVSNVGYQYLHFHYNPAHMIA
VSFFFATTFALGLHGSAILSVSNPKKGDPIKGTEHEDTFFRDFMGYSIGPLGIHRLGLFL
ALSAGFWSAVCIVISGPFWVGGWPEWWDWWLELPFNYWLGKIGNAQLGPIYLGWLGVASL
LCGFVAIEIIGLNMAASVNWSPIEFIRQLPWLALEPPAPEYGLSLPPLQEGGWWLMAGFF
LTASIILWWVRSYRRAVQLGMGTHVAWAFASAIWLYLVLGFIRPLLMGSWAEAVPFGIFP
HLDWTAAFSIRYGNLFYNPFHMLSIAFLYGSTLL
>Rhodobacter megalophilus DSM 18937T
GTWNPQLISVYPPALEYGLGGAPLAKGGLWQIITICATGAFVSWALREVEICRKLGIGYH
IPFAFAFAILAYLTLVLFRPVMMGAWGYAFPYGIWTHLDWVSNTGYTYGNFHYNPAHMIA
ISFFFTNALALALHGALVLSAANPEKGKEMRTPDHEDTFFRDLVGYSIGTLGIHRLGLLL
SLSAVFFSALCMIITGTIWFDQWVDWWQWWVKLPFSTLLGWFGNAQLGPIYLGSLGVLSL
FSGLMWFFTIGIWFWYQAGWNPAVFLRDLFFFSLEPPAPEYGLSFAPLKEGGLWLIASFF
MFVAVWSWWGRTYLRAQALGMGKHTAWAFLSAIWLWMVLGFIRPILMGSWSEAVPYGIFS
HLDWTNNFSLVHGNLFYNPFHGLSIAFLYGSALL
>Paracraurococcus ruber DSM 15832
GTWNPWLINIAPPDLKYGLGLAPIREGGLWQAITVCAIGAFVSWIFRQAEISRKLGMGYH
IPVAYSFAVFAYITLVVIRPVLMGAWGHGFPYGIFSHLDWVSNVGYQYLHFHYNPAHMIA
VSFFFTTVLALSLHGALVLSALNPPRGETVKTSEHENTFFRDFIGYSIGTLGIHRLGLFV
ALSAGFWSAVCIVISGPFWTRGWPEWWTWWLNLPHWHLLGRLGDAQIGPVYLGWLGLLSI
FTGFLAFEIIGLVMLDSVNWDIRQFVRQLFWLALEPPPPKYGLRFPPLNEGGWWIIAGFL
LSVSVVLWWLRTYRRARALGMGTHVAWAFAAALWLYFVCGFFRPLLMGSWSEAVPFGIFP
HLDWTAALSIRYGNLFYNPFHALSIVFLYGATLL
>Halochromatium glycolicum DSM 11080T
PTWDPWAINIAPPDLSYGLNMAPLTEGGLWQFITICAIGAFVSWALRQVEIARKLGMGLH
VPFAFGFAILAYVTLVVIRPILMGGWGHGFPYGIFSHLDWVSNVGYQYLHFHYNPAHMLA
ITFFFTNALALALHGSLILSMTNPQKGEPVKTGEHENTFFRDFIGYSIGALGIHRLGLFL
AINAAFWSAVCIVLSGPFWTRGWPEWWNWWLELPFSYWLGKIGDAQIGPIYLGFAGVASL
FFGFIAIEIIGFNMLASVDWSPIAFIKNFFWLALEPPPPSYGLSFPPLGDGGWWLMAGFF
LTASIILWWVRTYQRAIALGTGTHVAWAFAAAIFFYLTLGFIRPILMGSWGEAVPFGIFP
HLDWTAAISIRYGNFYYNPFHALSIAFLYGSAVL
>Ectothiorhodospira sp. BSL-9
PTWNIWQINIAPPDLSYGLGLAPLAEGGLWQFITICAIGAFVSWALRQVEICNKLGMGYH
VPIAFSVAIFAYVALVVIRPVLLGAWGHGFPYGIMSHLDWVSNVGYQFLHFHYNPAHMLA
ITFFFTTALALSLHGGLILSVTNPKKGEAVKTPEYEDTFFRDTVGYSIGALGVHRLGLFL
ALNAAFWSAVCIILSGPFWTRSWPEWWNWWLNLPLMHLAGRFGNAQIGPIYLGYTGLFSI
LFGLIAFLIIGFNFWAQVNWDPAQFVRQLFYLGLEPPQAQYGLGIAPLAEGGWWQMAGFF
LTASILLWWVRVYRRARALNLGTHVAWAFAAAIFLYLSLGFFRPLLMGDWSEAVPFGIFP
HLDWTTAFSLKYGNLYYNPFHMLSIAFLYGSALL
>Chloroflexus sp. MS-G
GPYNFFAGRIDPPPAELGLGAAPGEPGFAWQMTVLFATIAFFGWMMRQVDISMKLDMGYH
VPIAFGVAFSAWLVLQVIRPIALGMWHEGFVLGIMPHLDWVSNFGYRYNNFFYNPFHAIG
ITGLFASTWLLACHGSLILSAAQYRGPE---GGDIENVFFRDVQYYSVGESGVHRLGYIF
AIGGILSADLCILLSG-WPVQDWVSFWNFWNNLPEVPLLENFGDSQLGPFYLGFWNAVAY
ITGGIFTFIWLVVMLAQVNYNPIAFIKYFVVLQIDPPSSRYGLSFPPLEEGGWWLIATFF
LTVSIFAWYMHIYTRAKALGIKPYLAYGFTGAIALYLVIYIIRPIWMGDWSEAPAHGIKA
LLDWTNNVSVRYGNFYYNPFHMLSIFFLLGSTLL
>Afifella pfennigii DSM 17143T
GTWNVWRINIAPPDLSYGLALAPLEEGGLWQIITICALGAFVCWALRQVEISRKLGMGYH
IPFAFSFAILAYFTLVVVRPVLMGAWGHGFPYGIMSHLDWVSNVGYQYLHFHYNPAHMIA
ISFFFATTLALALHGGVILSTVNPQPGEAVKGSEHENTYFRDVVGYSIGALGIHRLGLFL
AVSAAFWSAVCIVISGPLWTRGWPEWWGWWLNLPLSYWLGKIGDAQIGPVYLGLSGIASI
FFGFLAFEIIGLNMLASVNWDPLEFARQFFWLGLEPPPQELGLCLPPLDQGGWWQMAGFF
LTLSVLLWWVRTYRRATALGMGTHVAWAFASAIWLFLVIGFLRPILLGHWSEAVPFGIFP
HLDWTAAFSIRYGNLYYNPFHMLSIAFMYGSTLL
>Bradyrhizobium sp. BTAi1
PTWNLWQISINPPDAKYGLSFAPLTEGGFWQLITVCAHGAFVSWALREVEICRKLAIGYH
VPVAFGFAIFAYFTLEVIRPVLMGSWSYAFPYGIITHLDWVSNTGYQFGNFHYNPAHMIA
ITFFFTTCLALALHGGLILSASNPGRGEEMKSPEHENTMFRDLIGYSVGTLGIHRVGLFL
ALSAVFFSAVCIVISGPAWGNAWSDWWEWWRRVPFNYWFGKIGDAQVGPVYLGFLGLASL
MTGFVAIEIIGLNMLASVNWSPLEFIRQFPWLSLQPPAPEYGLQIPPLQEGGWWLMAGFF
LTTSILLWWARTYRRARALGLGTHVSWAFAAAIWLYLVLGFIRPIFMGSWSEAVPFGIFP
HLDWTNNFSITHGNLFYNPFHMLSIAFLYGSALL
>Thiorhodovibrio sp. 970
PTLNIWQISIAPPDLSVGLGFAPIREGGLWQVITICAVGAFVSWALRQVEIARKLGMGLH
VPFAFSFAILAYLTLVFFRPVLLGAWGHAFPYGLFSHLDWVSNVGYQTLHFHYNPAHMLA
ISFFFINTLALAMHGSLILSVVNPQKGEEVKTAEHENTVFRDIVGYSIGALAIHRLGLFL
AINAAFWSAVCMILTGPFWTRGWPEWWMWWPNLPFSYWLGKIGDAQIGPLYLGGWGIASL
ISGFIALEVIGLNMLASVGWDPRLFLKEFFWLGLEPPPPAYGLSIPPLAEGGWWLIAGLF
LTMSLLLWWVRVYKRAKDLGMGTHLSWAFAVAILFFLTLGFIRPVLMGSWGEAPPFGIFP
HLDWTAAISIRYGNFYYNPFHGLSIAFMYGSAVL
>Chloroflexus sp. Y-396-1
GPYNFFAGRIDPPPAELGLGAAPGEPGFAWQMTVLFATIAFFGWMMRQVDISMKLDMGYH
VPIAFGVAFSAWLVLQVIRPIALGMWHEGFVLGIMPHLDWVSNFGYRYNNFFYNPFHAIG
ITGLFASTWLLACHGSLILSAAQYRGPE---GGDIENVFFRDVQYYSVGEAGVHRLGYIF
AIGGILSADLCILLSG-WPVQDWVSFWNFWNNLPEIPLLENFGDSQLGPFYLGFWNAVAY
ITGGIFTFIWLVVMLAQVNYNPIAFIKYFVVLQIDPPSSRYGLSFPPLEEGGWWLIATFF
LTISIFAWYMHIYTRAKALGIKPYLAYGFTGAIALYLVIYIIRPIWMGDWSEAPAHGIKA
LLDWTNNVSVRYGNFYYNPFHMLSIFFLLGSTLL
>Rhodobacter sphaeroides DSM 158
GTWNPQLISVYPPALEYGLGGAPLAKGGLWQIITICATGAFVSWALREVEICRKLGIGYH
IPFAFAFAILAYLTLVLFRPVMMGAWGYAFPYGIWTHLDWVSNTGYTYGNFHYNPAHMIA
ISFFFTNALALALHGALVLSAANPEKGKEMRTPDHEDTFFRDLVGYSIGTLGIHRLGLLL
SLSAVFFSALCMIITGTIWFDQWVDWWQWWVKLPFSTLLGWFGNAQLGPIYLGSLGVLSL
FSGLMWFFTIGIWFWYQAGWNPAVFLRDLFFFSLEPPAPEYGLSFAPLKEGGLWLIASFF
MFVAVWSWWGRTYLRAQALGMGKHTAWAFLSAIWLWMVLGFIRPILMGSWSEAVPYGIFS
HLDWTNNFSLVHGNLFYNPFHGLSIAFLYGSALL
>Rhodospirillum rubrum DSM 467T
PSWTFWQISINPPDVSYGLAMAPMAKGGLWQIITFSAIGAFVSWALREVEICRKLGIGYH
IPFAFGFAILAYVSLVVIRPVMMGAWGYGFPYGFMTHLDWVSNTGYQYANFHYNPAHMLG
ITLFFTTCLALALHGSLILSAANPGKGEVVKGPEHENTYFQDTIGYSVGTLGIHRVGLIL
ALSAVVWSIICMILSGPIYTGSWPDWWLWWQKLPFSYWLGKIGDAQIGPIYLGTTGVLSL
VFGFFAIEIIGFNLLASVNWSPMEFGRQFFWLGLEPPAAEYGLGFAPLAEGGWWQIAGFF
LTTSILLWWVRMYRRARALKMGTHTAWAFASAIFLFLSLGFIRPLLMGNFSESVPFGIFP
HLEWTNSFSLNYGNFFYNPFHMLSIAFLYGSALL
>Chloroflexus aurantiacus DSM 635T
GPYNFFAGRIDPPPPELGLGAAPGEPGFAWQMTVLFATIAFFGWMMRQVDISMKLDMGYH
VPIAFGVAFSAWLVLQVIRPIALGMWHEGFVLGIMPHLDWVSNFGYRYNNFFYNPFHAIG
ITGLFASTWLLACHGSLILSAAQYRGPE---GGDIENVFFRDVQYYSVGESGVHRLGYIF
AIGGILSADLCILLSG-WPVQDWVSFWNFWNNLPEIPLLENFGDSQLGPFYLGFWNAVAY
ITGGIFTFIWLMVMFAQVNYNPVAFAKYFVVLQIDPPSSRYGLSFPPLNEGGWWLIATFF
LTVSIFAWYMHIYTRAKALGIKPYLAYGFTGAIALYLVIYIIRPVWMGDWSEAPAHGIKA
LLDWTNNVSVRYGNFYYNPFHMLSIFFLLGSTLL
>Sulfitobacter guttiformis DSM 11458T
DTWNPWLISIDPPSLDVGLGVAPLAEGGLWQVITICATFAFISWAMREVEICRKLGMGYH
VPVAFGVAILAYVTLVIIRPLLMGAWGHGFPYGIFSHLDWVNNVGYAYGNFHYNPAHMVA
ITFFFTTCLALALHGSLVLSAVNPGKGKTIGTPDHEDTYFRDLIGYSIGPLGIHRLGLLL
ALNAGLWSAICIVISGTIWFDQWSAWWDWYALLPFSKLAGLFGNAQLGPIYLGTFGLISL
VTGFAWFFMVGLSFWDQVDYSPALFLRELFWLALEPPAEEYGLSIPPMAEGGYFLLASFF
LLISVICWWVRTYLRAEELGMGKHVAWAFASAIWLFLVLGLFRPILMGSWSEMVPYGIFP
HLDWTNLFSLTYGNLFYNPFHALSIVFLYGSALL
>Rhabdochromatium marinum DSM 5261T
PTWNIWQISIAPPDLDVGLGVAPLKEGGLWQFITICAIGAFVSWALRQVEICRKLGIGLH
VPFAFSFAILAYITLTVIRPVLLGAWGHGFPYGIFSHLDWVSNVGYQTLHFHYNPAHMLA
ISFFFTNCLALAMHGSLILSVVNPRDGEPVKTGEHENTVFRDIVGYSIGALGIHRLGLFL
AINAAFWSAVCIVLTGPFWTRGWPEWWMWWPNLPFNYWIGKIGDAQIGPLYLGGWGIASL
IAGFIAIEIMGLNMLASVDWSPIAFVKNFFWLALEPPPPSYGLSFPPLADGGWWLIAGFF
LTLSILLWWVRVYKRAVDLGMGTHLAWAFAAAIFFYLTLGFIRPVLMGSWGEAPPFGIFP
HLDWTAAISIRYGNFYYNPFHALSIAFLYGSAVL
>"Rhodobacter weaveri" TJ-12
GTWNPQLISIVPPSIDVGLGMAPLAAGGLWQVITVCAIGAFCSWALREVEICRKLGIGYH
IPIAFSMAIFAYITLVVIRPVMMGAWGYAFPYGIWTHLDWVSNTGYTYGNFHYNPFHMLG
ISLFFTTAWALAMHGALVLSAANPVKGKTMRSPDHEDTYFRDLIGYSLGTLGIHRVGLLL
ALNAVFWSAMCMLVTGTIYFDLWSDWWYWWVDMPFWSILGWMGNAQIGPIYLGIAGTVSL
AFGLAWFMTIGFWFFYQAGFNPAVFMRDLFYFSLEPPAAEWGLGLAPLGEGGVWQIASVF
MAISVITWWVRVYTRAEQLGMGKHMAWAFLSAIWLWSVLGFWRPIMMGSWSVAVPYGVFS
HLDWTNQFSLDHGNLFYNPFHGLSIAALYGSALL
>Rhodospirillum rubrum DSM 107
PSWTFWQISINPPDVSYGLAMAPMAKGGLWQIITFSAIGAFVSWALREVEICRKLGIGYH
IPFAFAFAILAYVSLVVIRPVMMGAWGYGFPYGFMTHLDWVSNTGYQYANFHYNPAHMLG
ITFFFTTCLALALHGSLILSAANPGKGEVVKGPEHENTYFQDTIGYSVGTLGIHRVGLIL
ALSAVVWSIICMILSGPIYTGSWPDWWLWWQKLPFSYWLGKIGDAQIGPIYLGTTGVLSL
VFGFFAIEIIGFNLLASVNWSPMEFGRQFFWLGLEPPAAEYGLGFAPLAEGGWWQIAGFF
LTTSILLWWVRMYRRARALKMGTHAAWAFASAIFLYLSLGFIRPLLMGDFSESVPFGIFP
HLEWTNSFSLNYGNFFYNPFHMLSIAFLYGAALL
>Rhodovibrio sodomensis DSM 9895T
PTWNVWRINIAPPDLSYGLALAPLQEGGLWQLITICAIGAFVSWALRQVEISRKLGMGLH
VPFAFGVAIFAYVTLVVFRPLLLGAWGHGFPYGILSHLDWVSNVGYQYLHFHYNPAHMIA
VSFFFTTTLALALHGSAILSAANTREDEPVKAGEHEDNFFRDFIGYSIGPLGIHRLGLFL
ALNAGFWSAVCIIISGPLWTRGWPEWWFWWLRLPHNSWLGRIGHSQIGPIYLGWYGVASI
ICGFIAIEIIGLNMWASVGWDPIQFVRQGPWLALEPPPPEYGLSLPPLNQGGWWLLAGFF
LTAAILLWWVRTYRRAIQLGMGTHVAWAFASAIWLYLVLGLIRPVMMGSWAEAVPFGIFP
HLDWTAAFSIRYGNLFYNPFHMLSIVFLYGSTLL
>Rhodospira trueperi ATCC 700224T
PATTLWNLNIEPPDLSVGLGVAPYMEGGMWQIISLCAAGAFISWALREVEICNKLGIGYH
VPIAFSVAIFAYLCLVFIRPLLMGAWGHGFPYGILGHLDWVSNVGYQYLHWHYNPGHMTG
ISFFFVTCFALALHGGLILSAANPGKGEKVKLPEHENTFFRDFIGYSIGPLGIHRLGLFL
ALTAVLTSCVHILIAGPLWTRGWPEWWMWWPKMWFSRVLGWIGDAQIGPIYLGFFGLAAL
FSGFIAVEIIGLNMLASVDWNIWTFMQKFFWLGLEPPAPEYGLSIPPLNEGGWWITAGFF
LTLALGLWWWRTYTRAKALGLGTHVAWAWTAAIWLYLALGLIRPALMGAWSEAPPFGIFP
HLDWTAAFSIRYGNLYYCPFHMLTIAFLYGSALL
>Rubrivivax gelatinosus IM 151
PTWNLWQISIAPPDLSYGLGVAPLLEGGLWQLITVCAIGAFVSWALREVEICRKLGMQFH
VPIAFGFAILAYVTLVVIRPLLMGAWGHGFPYGIFSHLDWVSNVGYQYLHFHYNPAHMLA
ITFFFTTTLAMSMHGGLILSAANPKKGEPMKTTDHEDTFFRDAVGYSIGSLGIHRLGLFL
ALSAAFWSAVCIVISGPFWTRGWPEWWGWWLNMPQVHLLGRLGMAQIGPIYLGALGIMSI
VFGSLATLIIGLNMLASVGWDPIEFLRQFFWLALEPPSPKYGLKLPPLNDGGWWLMAGLF
LTISILLWWVRMYTRARALGMGTHVAWAFAAAIWLYLVLGFIRPVLMGSWSEAVPFGIFP
HLDWTAAFSLRYGNLFYNPFHALSIAFLYGATLL
>Rubrivivax gelatinosus DSM 149
PTWNLWQISIAPPDLSYGLGVAPLLEGGLWQLITVCAIGAFVSWALREVEICRKLGMQFH
VPIAFGFAILAYVTLVVIRPLLMGAWGHGFPYGIFSHLDWVSNVGYQYLHFHYNPAHMLA
ITFFFTTTLAMSMHGGLILSAANPKKGEPMKTTDHEDTFFRDAVGYSIGSLGIHRLGLFL
ALSAAFWSAVCIVISGPFWTRGWPEWWGWWLNMPQVHLLGRLGMAQIGPIYLGALGIMSI
VFGSLATLIIGLNMLASVGWDPIEFLRQFFWLALEPPSPKYGLKLPPLNDGGWWLMAGLF
LTISILLWWVRMYTRARALGMGTHVAWAFAAAIWLYLVLGFIRPVLMGSWSEAVPFGIFP
HLDWTAAFSLRYGNLFYNPFHALSIAFLYGATLL
>Thiococcus pfennigii DSM 228
PAPNIFQINIAPPDISYGLQVPPFGEGLVWQLITICAAGAFISWALREVEIARKLGIGYH
IPIAFSFAIFAYLAATVIRPILLGSWGHGLTYGILGHLDWTNNIGFQQLNYHYHPGHMLA
ISFFFASAFALSLHGGIILSVTNPKKGEVVKTAEHENTFFRDVLGYSIGALGIHRLGLFL
ALSAGFWCAVLDFTTGTFWTRPWPEWWTWWLKFPPSYWLGKIGDTQIGPIYLGFWGILSL
MSGFLAFLMVGIGMLASVSWNPLHFFKYFPWLALEPPPAHYGLHIPPLWDGGMWLIAGFF
FTLAFLAWWIRVYVRARDLGMGTHVAWGFAAAIWFFLNLGFFRPILMGSWSEGVPMGWFP
HLDWLTGLSLAYGNFYYNPFHMLGIGFMYGSALL
